# Supplementary material for: A genome-wide association study for somatic cell score using the Illumina high-density bovine beadchip identifies several novel QTL potentially related to mastitis susceptibility
Source: Front Genet. 2013 Nov 6;4:229. doi: 10.3389/fgene.2013.00229 (PMC3818585; doi:10.3389/fgene.2013.00229)
Supplement: Supplementary file 1 [file DataSheet1.ZIP]

Archive with 1 entries (1 files):
- Supplementary_Table_1.csv
