# Supplementary material for: A genome-wide association study for somatic cell score using the Illumina high-density bovine beadchip identifies several novel QTL potentially related to mastitis susceptibility
Source: Front Genet. 2013 Nov 6;4:229. doi: 10.3389/fgene.2013.00229 (PMC3818585; doi:10.3389/fgene.2013.00229)
Supplement: Supplementary file 1 [file DataSheet1.ZIP › Supplementary_Table_1.csv]

SNP Name	Chromosome	Position (bp)	SNP Effect	Standard Error	T Statistic	Uncorrected P-value	Corrected P-value
BovineHD0600021281	6	76654994	-48.5026	9.43311	-5.14174010480107	3.56048956143226e-07	0.0147852284335477
BovineHD0600021283	6	76668060	52.1792	9.87751	5.28262689685963	1.70155117087265e-07	0.0147852284335477
BovineHD0600021493	6	77526374	52.9843	10.8582	4.87965777016448	1.31690280322595e-06	0.0147852284335477
BovineHD0600021496	6	77540107	-52.9193	10.7752	-4.9112127849135	1.12696226415653e-06	0.0147852284335477
BovineHD0600021499	6	77546069	-52.9193	10.7752	-4.9112127849135	1.12696226415653e-06	0.0147852284335477
BovineHD0600021500	6	77547154	-53.0288	10.7659	-4.92562628298609	1.04987903014693e-06	0.0147852284335477
BovineHD0600021501	6	77547987	52.9193	10.7752	4.9112127849135	1.12696226415653e-06	0.0147852284335477
BovineHD0600021503	6	77551442	52.9193	10.7752	4.9112127849135	1.12696226415653e-06	0.0147852284335477
BovineHD0600021504	6	77552196	52.8493	10.8805	4.85724920729746	1.46951499058964e-06	0.0147852284335477
BovineHD0600021507	6	77559816	-53.0977	10.8348	-4.90066267951416	1.18744170141767e-06	0.0147852284335477
BovineHD0600021508	6	77560645	53.0977	10.8348	4.90066267951416	1.18744170141767e-06	0.0147852284335477
BovineHD0600021509	6	77562297	-54.172	11.0637	-4.89637282283504	1.21687711621335e-06	0.0147852284335477
BovineHD0600021511	6	77564077	-52.9193	10.7752	-4.9112127849135	1.12696226415653e-06	0.0147852284335477
BovineHD0600021512	6	77564833	52.9193	10.7752	4.9112127849135	1.12696226415653e-06	0.0147852284335477
BovineHD0600021513	6	77566182	-52.9193	10.7752	-4.9112127849135	1.12696226415653e-06	0.0147852284335477
BovineHD0600021514	6	77568364	-52.9193	10.7752	-4.9112127849135	1.12696226415653e-06	0.0147852284335477
BovineHD0600021515	6	77574946	54.4153	11.1845	4.86524207608744	1.41618579880694e-06	0.0147852284335477
BovineHD0600021520	6	77585830	-52.9193	10.7752	-4.9112127849135	1.12696226415653e-06	0.0147852284335477
BovineHD0600021521	6	77586842	52.6729	10.8204	4.86792540017005	1.39437922355764e-06	0.0147852284335477
BovineHD0600021522	6	77589791	52.9193	10.7752	4.9112127849135	1.12696226415653e-06	0.0147852284335477
BovineHD0600021523	6	77590914	52.9193	10.7752	4.9112127849135	1.12696226415653e-06	0.0147852284335477
BovineHD0600021524	6	77593529	52.9193	10.7752	4.9112127849135	1.12696226415653e-06	0.0147852284335477
BovineHD0600021528	6	77602642	-52.9398	10.7755	-4.91297851607814	1.1175336842973e-06	0.0147852284335477
BovineHD0600021529	6	77604050	52.7759	10.8097	4.88227240348946	1.29973491112976e-06	0.0147852284335477
BovineHD0600021530	6	77604950	52.9193	10.7752	4.9112127849135	1.12696226415653e-06	0.0147852284335477
BovineHD0600021532	6	77607362	-52.9843	10.8582	-4.87965777016448	1.31690280322595e-06	0.0147852284335477
BovineHD0600021538	6	77624375	-52.9193	10.7752	-4.9112127849135	1.12696226415653e-06	0.0147852284335477
BovineHD0600021546	6	77643059	-52.9193	10.7752	-4.9112127849135	1.12696226415653e-06	0.0147852284335477
BovineHD0600021547	6	77646834	52.9193	10.7752	4.9112127849135	1.12696226415653e-06	0.0147852284335477
BovineHD0600021548	6	77647918	-52.9193	10.7752	-4.9112127849135	1.12696226415653e-06	0.0147852284335477
BovineHD0600021551	6	77652725	52.938	10.8174	4.89378223972489	1.22868517053413e-06	0.0147852284335477
BovineHD0600021552	6	77653644	52.6729	10.8204	4.86792540017005	1.39437922355764e-06	0.0147852284335477
BovineHD0600021553	6	77654694	-52.9193	10.7752	-4.9112127849135	1.12696226415653e-06	0.0147852284335477
BovineHD0600021554	6	77655430	53.0977	10.8348	4.90066267951416	1.18744170141767e-06	0.0147852284335477
BovineHD0600021555	6	77656329	-56.3066	11.5768	-4.86374473084099	1.43365862028062e-06	0.0147852284335477
BovineHD0600021556	6	77657589	-53.855	10.839	-4.96863179260079	8.50620662219624e-07	0.0147852284335477
BovineHD0600021557	6	77658653	-52.9193	10.7752	-4.9112127849135	1.12696226415653e-06	0.0147852284335477
BovineHD0600021563	6	77664043	53.7206	10.9862	4.88982541734176	1.25471388266698e-06	0.0147852284335477
BovineHD0600021565	6	77666699	52.9193	10.7752	4.9112127849135	1.12696226415653e-06	0.0147852284335477
BovineHD0600021566	6	77675367	-53.0977	10.8348	-4.90066267951416	1.18744170141767e-06	0.0147852284335477
BovineHD0600021567	6	77679019	-53.0977	10.8348	-4.90066267951416	1.18744170141767e-06	0.0147852284335477
BovineHD0600021573	6	77705665	52.5936	10.3832	5.06525926496648	5.21877376971533e-07	0.0147852284335477
BovineHD0600021576	6	77712799	-52.5936	10.3832	-5.06525926496648	5.21877376971533e-07	0.0147852284335477
BovineHD0600021578	6	77726171	-52.6555	10.4588	-5.0345641947451	6.09806493908838e-07	0.0147852284335477
BovineHD0600021581	6	77746512	51.94	10.6968	4.85565776680876	1.48317438509008e-06	0.0147852284335477
BovineHD0600021584	6	77760274	52.9193	10.7752	4.9112127849135	1.12696226415653e-06	0.0147852284335477
BovineHD0600021586	6	77770651	-53.9615	11.099	-4.86183439949545	1.4408401422116e-06	0.0147852284335477
BovineHD0600021589	6	77787594	52.9193	10.7752	4.9112127849135	1.12696226415653e-06	0.0147852284335477
BovineHD0600021593	6	77802796	52.9193	10.7752	4.9112127849135	1.12696226415653e-06	0.0147852284335477
BovineHD0600021603	6	77850405	52.9193	10.7752	4.9112127849135	1.12696226415653e-06	0.0147852284335477
BovineHD0600021604	6	77853741	-52.9193	10.7752	-4.9112127849135	1.12696226415653e-06	0.0147852284335477
BovineHD0600021606	6	77858629	-54.3662	11.0931	-4.90090236272999	1.19007448418627e-06	0.0147852284335477
BovineHD0600021616	6	77905935	52.9193	10.7752	4.9112127849135	1.12696226415653e-06	0.0147852284335477
BovineHD1700021592	17	73877026	41.0436	8.40627	4.8824984208216	1.29790631701743e-06	0.0147852284335477
BovineHD1700021597	17	73882531	-41.0436	8.40627	-4.8824984208216	1.29790631701743e-06	0.0147852284335477
BovineHD2100003654	21	14001922	-27.8298	5.73027	-4.85662979231345	1.47310122184919e-06	0.0147852284335477
BovineHD4100005191	6	77507281	-52.8493	10.8805	-4.85724920729746	1.46951499058964e-06	0.0147852284335477
Hapmap60030-rs29013992	6	77585276	54.2023	10.9781	4.93731155664459	9.92142534900746e-07	0.0147852284335477
BovineHD0600021491	6	77516542	-52.8142	10.8861	-4.85152625825594	1.51247849517104e-06	0.0148218021833303
BovineHD0100014076	1	50067523	35.5291	7.34268	4.83871011674212	1.64169718114355e-06	0.0158199686315126
BovineHD0600021526	6	77599543	-53.4686	11.0669	-4.83139813317189	1.66968068026228e-06	0.0158258630392578
BovineHD0600021572	6	77699756	-51.2914	10.6811	-4.80207094774883	1.92694005207126e-06	0.0163841195036267
BovineHD0600021575	6	77710126	50.6423	10.544	4.80294954476479	1.91437017745105e-06	0.0163841195036267
BovineHD0600021617	6	77911831	52.8091	10.9923	4.80419020587138	1.90345957952169e-06	0.0163841195036267
BovineHD1700021591	17	73875673	-40.4501	8.41129	-4.80902453725885	1.8578611603792e-06	0.0163841195036267
BovineHD1700021594	17	73880196	40.4921	8.41133	4.81399493302486	1.81418436559343e-06	0.0163841195036267
BovineHD2000016831	20	59899899	27.8459	5.78431	4.81404004972071	1.81224051967115e-06	0.0163841195036267
BTA-114800-no-rs	6	77520815	52.9314	10.9813	4.82013969202189	1.76143991884428e-06	0.0163841195036267
ARS-BFGL-NGS-80068	6	77650126	-52.9631	11.0404	-4.79720843447701	1.96879263627115e-06	0.0164973694961143
BovineHD2000017761	20	62731533	-28.7004	5.99532	-4.7871339644923	2.07826456725416e-06	0.0171659012251368
BovineHD2000019538	20	67376802	-30.8247	6.46389	-4.76875379995637	2.25498861440833e-06	0.0183632615784116
BovineHD2400017243	24	59716732	-30.5351	6.43539	-4.74487171717643	2.5286764751012e-06	0.0203060096257012
BovineHD0600021574	6	77706902	52.1699	11.0022	4.74176982785261	2.56925088584755e-06	0.0203492061154825
BovineHD0600021587	6	77774857	-52.4985	11.2007	-4.68707312935799	3.37985787083698e-06	0.0260555947149119
BovineHD4100014812	20	59878999	-27.4096	5.85035	-4.68512140299298	3.37467078653739e-06	0.0260555947149119
BovineHD0100014086	1	50092354	33.9091	7.24531	4.68014481091906	3.45687183318134e-06	0.0262986528076397
BovineHD0100014084	1	50088924	-34.9451	7.48061	-4.67142385447176	3.58632074791825e-06	0.026357995095752
BovineHD0600021495	6	77536243	52.9779	11.3375	4.672802646086	3.57223552251514e-06	0.026357995095752
BovineHD0600021543	6	77639149	50.9017	10.8981	4.67069489177013	3.60143555835355e-06	0.026357995095752
BovineHD0600021516	6	77576041	52.5237	11.2622	4.66371579265152	3.73257211122177e-06	0.026976278447979
BovineHD0100014077	1	50070553	33.9427	7.296	4.65223410087719	3.92484609813687e-06	0.0273406197815286
BovineHD0600021494	6	77534131	52.1797	11.2103	4.65462119657815	3.89083656234399e-06	0.0273406197815286
BovineHD0600021583	6	77757481	51.8388	11.137	4.65464667325132	3.88837873371919e-06	0.0273406197815286
BovineHD0600021282	6	76663173	-44.7879	9.66527	-4.63390055321786	4.28848600762415e-06	0.0291708368044017
BovineHD0900027838	9	97459242	52.4393	11.3113	4.63601000769142	4.24843880814564e-06	0.0291708368044017
BovineHD0100027300	1	96041534	25.5838	5.53056	4.62589683504021	4.44130241077618e-06	0.02965515143891
BovineHD1700021593	17	73878627	-41.2126	8.90779	-4.62657965668252	4.46226730934633e-06	0.02965515143891
BovineHD0100014083	1	50086753	34.4759	7.47204	4.61398761248601	4.69570108245958e-06	0.0303854468760204
BovineHD0100014085	1	50091425	34.4759	7.47204	4.61398761248601	4.69570108245958e-06	0.0303854468760204
BovineHD2000016607	20	59314402	27.3605	5.93413	4.6107011474302	4.78237034028766e-06	0.0303854468760204
BovineHD2300002106	23	8449971	25.8397	5.60361	4.61125952734041	4.75591587180679e-06	0.0303854468760204
BovineHD0600021502	6	77549626	-50.7814	11.046	-4.5972659786348	5.08394306793156e-06	0.0316068740533305
BovineHD1700021605	17	73890334	-39.9639	8.6888	-4.59947288463309	5.05327959630317e-06	0.0316068740533305
BovineHD0100014518	1	51691988	31.0622	6.77165	4.58709472580538	5.32264141494314e-06	0.0325408978887802
Hapmap49652-BTA-54737	22	48537375	25.4065	5.53968	4.58627574155908	5.34674314692825e-06	0.0325408978887802
BovineHD2000010360	20	36142387	-27.0834	5.91982	-4.57503775452632	5.68817406491768e-06	0.0342582725940435
BovineHD0100014089	1	50094854	-32.965	7.24196	-4.55194450121238	6.26542736520645e-06	0.0372109606306563
BovineHD0600021560	6	77661444	-50.6687	11.134	-4.55080833483025	6.30714973650867e-06	0.0372109606306563
BovineHD0600021549	6	77648895	51.6364	11.3637	4.54397775372458	6.51817960107636e-06	0.0376868759992993
BovineHD0600021622	6	77943085	51.8901	11.4207	4.54351309464394	6.51246334849617e-06	0.0376868759992993
BovineHD2000007011	20	23310521	25.7448	5.67126	4.53952031823616	6.63946843688605e-06	0.0380080643594774
BovineHD2400009556	24	34723910	34.2245	7.5543	4.53046609215943	6.91567996868999e-06	0.0392011250978152
BovineHD0100016891	1	59651839	43.1767	9.56738	4.51290739993603	7.49624947140371e-06	0.0396122963373015
BovineHD0600021498	6	77544878	-53.8601	11.9324	-4.51376923334786	7.51524737050189e-06	0.0396122963373015
BovineHD1300017629	13	61600276	26.3421	5.82633	4.52121661491883	7.23065021780843e-06	0.0396122963373015
BovineHD1300017632	13	61612893	26.309	5.83378	4.50976896626201	7.60482425648795e-06	0.0396122963373015
BovineHD1300017633	13	61613698	26.309	5.83378	4.50976896626201	7.60482425648795e-06	0.0396122963373015
BovineHD1300017634	13	61614371	-26.309	5.83378	-4.50976896626201	7.60482425648795e-06	0.0396122963373015
BovineHD1300017637	13	61619701	-26.3285	5.82903	-4.51678924280712	7.36730420976081e-06	0.0396122963373015
BovineHD2000010359	20	36137313	26.697	5.9167	4.51214359355722	7.52253592652524e-06	0.0396122963373015
BovineHD2000010364	20	36149255	26.697	5.9167	4.51214359355722	7.52253592652524e-06	0.0396122963373015
BovineHD0600021544	6	77641110	50.5441	11.219	4.50522328193244	7.77864455919832e-06	0.0397055306714817
BovineHD0600021620	6	77932441	-51.7212	11.4846	-4.50352646152239	7.8287430692965e-06	0.0397055306714817
BovineHD2000019542	20	67387884	-26.6146	5.90602	-4.50635114679598	7.72648825414661e-06	0.0397055306714817
BovineHD0100014088	1	50093729	-32.6482	7.26107	-4.49633456226149	8.08863338548524e-06	0.0402757818071868
BovineHD2000012915	20	45591975	-37.0549	8.24372	-4.49492462140878	8.14448233024033e-06	0.0402757818071868
BovineHD2000012921	20	45613701	40.4599	9.00557	4.49276392277224	8.21981741573668e-06	0.0402757818071868
BovineHD2000012923	20	45615380	40.4599	9.00557	4.49276392277224	8.21981741573668e-06	0.0402757818071868
BovineHD2600012683	26	45116066	38.4669	8.57004	4.48853214220704	8.38010782825773e-06	0.0407161270945368
BovineHD0600011727	6	43203039	25.64	5.71915	4.48318368988399	8.58698163961044e-06	0.0413347742128516
BovineHD1300017631	13	61611144	-26.1043	5.82931	-4.47811147459991	8.79340073122559e-06	0.0413347742128516
BovineHD2000012918	20	45607197	36.9664	8.25489	4.47812145286006	8.78918396150071e-06	0.0413347742128516
BTB-01610214	5	110275795	36.9664	8.25489	4.47812145286006	8.78918396150071e-06	0.0413347742128516
BovineHD0600021510	6	77563237	49.8596	11.1718	4.46298716410963	9.43767496422952e-06	0.0440055189394612
BovineHD2000015939	20	57653062	27.1702	6.09177	4.46014869241616	9.54953888742826e-06	0.0441708955477773
BovineHD0600021569	6	77682955	51.0766	11.4566	4.45826859626765	9.64606362445761e-06	0.0442632596226391
BovineHD1300017635	13	61615592	26.1954	5.88061	4.45453787957372	9.81702171603868e-06	0.0446930349039446
BovineHD0300015786	3	52300879	25.874	5.82591	4.44119459449253	1.03898147008604e-05	0.0466092505185523
BovineHD0400007269	4	24799926	-28.4272	6.40231	-4.44014738430348	1.04434880382108e-05	0.0466092505185523
BovineHD2000018128	20	63735856	-33.0408	7.44203	-4.4397563568005	1.0479767698025e-05	0.0466092505185523
BovineHD0600021571	6	77695736	-49.8002	11.2237	-4.43705729839536	1.06128548798114e-05	0.0468408476890399
BovineHD1000017084	10	57715416	-35.4789	8.01211	-4.42815937374799	1.10218766871688e-05	0.0482775733701814
BovineHD0600021561	6	77662286	51.3032	11.5955	4.42440601957656	1.12626947978283e-05	0.0489614747436327
BovineHD0100014070	1	50055686	32.3272	7.32717	4.41196259947565	1.18555152769099e-05	0.049803998580512
BovineHD0100014072	1	50059813	-32.3272	7.32717	-4.41196259947565	1.18555152769099e-05	0.049803998580512
BovineHD0600021550	6	77651433	49.8656	11.3027	4.41183080148991	1.18871976147792e-05	0.049803998580512
BovineHD1300007154	13	24720132	28.9777	6.56406	4.41460011029759	1.17133708819442e-05	0.049803998580512
BovineHD2000010333	20	36089491	-29.5833	6.70505	-4.4120923781329	1.18486020561309e-05	0.049803998580512
BovineHD0600021518	6	77582046	51.2483	11.6217	4.40970770197131	1.20293239340548e-05	0.0500368815936385
BovineHD0100014067	1	50040614	32.1169	7.32533	4.38436220620777	1.34141154213124e-05	0.0508829504942067
BovineHD0100014071	1	50057426	32.1169	7.32533	4.38436220620777	1.34141154213124e-05	0.0508829504942067
BovineHD0100014520	1	51695056	29.368	6.68754	4.39145036889499	1.29980546209741e-05	0.0508829504942067
BovineHD0100018558	1	65777507	24.8837	5.66787	4.39030888146694	1.30646344045654e-05	0.0508829504942067
BovineHD0600021280	6	76649555	43.5977	9.94481	4.3839651034057	1.35017700185003e-05	0.0508829504942067
BovineHD0600021482	6	77497366	48.8593	11.1572	4.37917219374036	1.37288155043079e-05	0.0508829504942067
BovineHD0600021483	6	77498017	48.8593	11.1572	4.37917219374036	1.37288155043079e-05	0.0508829504942067
BovineHD0600021489	6	77513826	-49.0355	11.1657	-4.39161897597105	1.29882477801658e-05	0.0508829504942067
BovineHD0600021490	6	77514916	48.8593	11.1572	4.37917219374036	1.37288155043079e-05	0.0508829504942067
BovineHD0600021533	6	77608241	-48.7728	11.1078	-4.39086047642197	1.30671722916398e-05	0.0508829504942067
BovineHD0600021568	6	77680643	48.8593	11.1572	4.37917219374036	1.37288155043079e-05	0.0508829504942067
BovineHD0600021585	6	77768298	49.2097	11.2215	4.38530499487591	1.33902747695793e-05	0.0508829504942067
BovineHD2000010357	20	36134134	-25.9995	5.91174	-4.39794375260076	1.26228914284958e-05	0.0508829504942067
BovineHD2000010358	20	36134876	25.9995	5.91174	4.39794375260076	1.26228914284958e-05	0.0508829504942067
BovineHD2000010362	20	36146384	-25.9995	5.91174	-4.39794375260076	1.26228914284958e-05	0.0508829504942067
BovineHD2000017753	20	62709306	25.8737	5.89533	4.3888467651514	1.31477557725608e-05	0.0508829504942067
BovineHD2000017762	20	62732252	-25.8737	5.89533	-4.3888467651514	1.31477557725608e-05	0.0508829504942067
ARS-BFGL-NGS-25065	14	20831633	-25.4318	5.81367	-4.37448289978619	1.40359984292322e-05	0.0515645992433148
BovineHD2000016895	20	60206518	25.7059	5.87769	4.37346984954974	1.40911006768533e-05	0.0515645992433148
BovineHD0100014087	1	50092993	-31.7499	7.26646	-4.3693765602508	1.43534753981371e-05	0.0518984598009224
BovineHD2000015940	20	57654307	-26.6556	6.1001	-4.36969885739578	1.4361858255715e-05	0.0518984598009224
BovineHD0600021488	6	77513142	-48.8861	11.193	-4.36756008219423	1.44643829111834e-05	0.0519442942606891
BovineHD2000010363	20	36147581	-25.6766	5.88584	-4.36243594797004	1.47924132837776e-05	0.0527732821763925
BovineHD2000010369	20	36170093	25.7055	5.89607	4.3597684559376	1.49690465043444e-05	0.0527732821763925
BovineHD2000010371	20	36178050	25.7055	5.89607	4.3597684559376	1.49690465043444e-05	0.0527732821763925
BovineHD0600021527	6	77600685	-49.8807	11.4596	-4.35274355125833	1.54439084680884e-05	0.0534693080358551
BovineHD0600021611	6	77882212	49.8807	11.4596	4.35274355125833	1.54439084680884e-05	0.0534693080358551
BovineHD2400017245	24	59727545	-26.7216	6.13642	-4.35459111338533	1.53206251045052e-05	0.0534693080358551
BovineHD0100014069	1	50052355	32.6241	7.50902	4.34465482845964	1.60085081103162e-05	0.0544459719278279
BovineHD0100014516	1	51679722	29.079	6.69275	4.34485077135707	1.59946010640104e-05	0.0544459719278279
BovineHD2000010368	20	36167707	25.6359	5.89746	4.34693919077026	1.58501560263819e-05	0.0544459719278279
BovineHD0100027305	1	96051320	-24.3237	5.60986	-4.33588360493845	1.66430136923061e-05	0.0559457808118094
BovineHD2200014427	22	50545588	-29.4259	6.78354	-4.33783835578474	1.65513910510661e-05	0.0559457808118094
BovineHD0600021591	6	77792589	48.7192	11.2541	4.32901786904328	1.7162908818283e-05	0.0572629896552789
BovineHD2000012919	20	45610876	35.7299	8.25542	4.32805356965484	1.72329429711778e-05	0.0572629896552789
BovineHD0100014082	1	50085475	32.6045	7.54121	4.3235104180894	1.75790497509119e-05	0.0578870111087232
BovineHD0100027304	1	96050327	24.283	5.61709	4.32305695653799	1.76209767445407e-05	0.0578870111087232
ARS-BFGL-NGS-23012	20	71296022	25.4846	5.91153	4.31099901379169	1.86082648760334e-05	0.0591150834851091
BovineHD0600021487	6	77510801	49.7815	11.5323	4.31670178542008	1.8139464640334e-05	0.0591150834851091
BovineHD1700021596	17	73881702	35.1018	8.14089	4.31178900587036	1.85908840912629e-05	0.0591150834851091
BovineHD1700021599	17	73884220	37.8974	8.78799	4.3124081843516	1.85476921918943e-05	0.0591150834851091
BovineHD1700021603	17	73888349	-34.0979	7.90837	-4.31162173747561	1.85291116246397e-05	0.0591150834851091
BovineHD2400017248	24	59741238	26.601	6.16869	4.31226078794687	1.84735403806932e-05	0.0591150834851091
BovineHD0600011734	6	43259077	-25.2814	5.86706	-4.30904064386592	1.87374783699086e-05	0.0592002949802848
BovineHD0600021601	6	77848056	50.5787	11.7535	4.30328838218403	1.92468821839833e-05	0.0604792477609654
BovineHD2000010332	20	36088851	-26.7786	6.24122	-4.29060343971211	2.03193643284853e-05	0.0630835224431724
BovineHD2000010335	20	36097818	26.7786	6.24122	4.29060343971211	2.03193643284853e-05	0.0630835224431724
BovineHD2000012917	20	45593348	-35.8096	8.34738	-4.28992090931526	2.04029857378109e-05	0.0630835224431724
BovineHD2000010372	20	36180270	-25.3069	5.90685	-4.2843309039505	2.08860120325106e-05	0.0641861333717717
BovineHD2100003659	21	14020940	-25.4014	5.93035	-4.28328850742368	2.09816289488324e-05	0.0641861333717717
BovineHD0600021465	6	77458899	49.3995	11.5547	4.27527326542446	2.17388405066213e-05	0.066152550226099
BovineHD0500034325	5	118197417	28.0143	6.56108	4.26976961110061	2.22601429396257e-05	0.067033290130082
BovineHD0600002259	6	9621287	25.3005	5.92419	4.27071042623549	2.21768531110391e-05	0.067033290130082
BovineHD1500021181	15	73396935	-32.8525	7.70211	-4.26538961401486	2.26900709239689e-05	0.0679739269268978
BovineHD2100004675	21	16910320	-27.0107	6.33911	-4.26096092353658	2.31328237055363e-05	0.0685895340661061
BovineHD2300002841	23	11557505	24.2557	5.69112	4.26202575240023	2.30256225367166e-05	0.0685895340661061
BovineHD1300017627	13	61584406	24.6687	5.79885	4.25406761685507	2.38426572644378e-05	0.0699771868595488
BovineHD1700021598	17	73883652	-33.5986	7.89901	-4.25352037787014	2.39038237928851e-05	0.0699771868595488
BovineHD2200014423	22	50539709	28.8344	6.78241	4.25135018378423	2.42059793938399e-05	0.0699771868595488
BovineHD2400017253	24	59756156	25.8442	6.07852	4.25172574903101	2.40870348338341e-05	0.0699771868595488
BovineHD2900014396	29	48701456	24.3392	5.72388	4.25222052174399	2.40309259700205e-05	0.0699771868595488
BovineHD2000010334	20	36091854	-28.4826	6.70676	-4.2468494474232	2.46079440092785e-05	0.0704348795803399
BovineHD2000012561	20	44090049	26.1299	6.1511	4.24800442197331	2.45244392869411e-05	0.0704348795803399
BovineHD1300017611	13	61545279	-24.629	5.80615	-4.2418814532866	2.52369955010963e-05	0.070650712054951
BovineHD1300017612	13	61550690	-24.629	5.80615	-4.2418814532866	2.52369955010963e-05	0.070650712054951
BovineHD2000010356	20	36133251	-24.9387	5.87499	-4.24489233173163	2.48094474379777e-05	0.070650712054951
BovineHD2400017250	24	59747728	25.7627	6.07654	4.23969890760202	2.53756740785653e-05	0.070650712054951
BovineHD2400017252	24	59755577	25.7627	6.07654	4.23969890760202	2.53756740785653e-05	0.070650712054951
BovineHD4100010292	13	61586436	24.6113	5.80536	4.2394097868177	2.54165185425149e-05	0.070650712054951
BovineHD1400008167	14	28361295	-29.8366	7.04358	-4.2359993071705	2.58185048373438e-05	0.071424731795982
BovineHD2000016812	20	59848168	25.5626	6.04066	4.23175613260803	2.62655430359052e-05	0.0719726916494915
BovineHD2100003649	21	13978417	-24.4734	5.78237	-4.2324168117917	2.61904043326967e-05	0.0719726916494915
BovineHD0100014477	1	51509967	25.8072	6.10775	4.22532028979575	2.70224523234378e-05	0.0728751737288096
BovineHD0600021497	6	77542110	47.3595	11.2134	4.2234737011076	2.72251034285507e-05	0.0728751737288096
BovineHD0600021614	6	77899151	-47.3595	11.2134	-4.2234737011076	2.72251034285507e-05	0.0728751737288096
BovineHD1700021604	17	73889805	-33.3969	7.89988	-4.22751991169486	2.67615691774363e-05	0.0728751737288096
BovineHD2000019113	20	66283554	24.3161	5.75385	4.22605733552317	2.69222484034897e-05	0.0728751737288096
BovineHD0300016739	3	55417575	-24.4516	5.79811	-4.2171673183158	2.79780331846373e-05	0.0738646904325424
BovineHD1300017628	13	61588806	24.4644	5.80043	4.21768730938913	2.7915207701793e-05	0.0738646904325424
BovineHD1500005982	15	23342050	-25.2362	5.98363	-4.21754018881515	2.79377946023038e-05	0.0738646904325424
BovineHD1300007153	13	24718736	-27.9007	6.617	-4.2165180595436	2.81979351592015e-05	0.0741068652194649
BovineHD2100003661	21	14022698	-25.022	5.94777	-4.20695487552478	2.92445550780531e-05	0.0765097108578454
BovineHD2000015294	20	55833710	23.4568	5.57751	4.2056042929551	2.94154139373852e-05	0.0766100605663573
BovineHD0600021615	6	77903317	-47.0741	11.2027	-4.20203165308363	2.98719760531896e-05	0.0774502645130458
BovineHD1400008188	14	28407687	29.1181	6.93432	4.19912839326711	3.02479584717598e-05	0.0780749771301809
Hapmap39993-BTA-36164	15	27081133	-22.9099	5.45895	-4.1967594500774	3.05528984076151e-05	0.0785115793520592
BovineHD1300025032	13	61575109	24.367	5.80752	4.19576686778522	3.06941327124644e-05	0.0785255059549795
Hapmap25267-BTA-141454	3	55398408	-24.7735	5.90688	-4.19400766563736	3.09221211192609e-05	0.0787602771403322
BovineHD1300017626	13	61583001	-24.3278	5.80394	-4.19160087802424	3.12386306958042e-05	0.0788715403245886
BovineHD1300025033	13	61577119	-24.3278	5.80394	-4.19160087802424	3.12386306958042e-05	0.0788715403245886
BovineHD0600021451	6	77437548	-33.7969	8.09798	-4.17349758828745	3.37629167623448e-05	0.0812573124368141
BovineHD1400008163	14	28354808	29.1131	6.97353	4.17480099748621	3.35748712715747e-05	0.0812573124368141
BovineHD1400008164	14	28356614	29.1131	6.97353	4.17480099748621	3.35748712715747e-05	0.0812573124368141
BovineHD1400008165	14	28358220	29.1131	6.97353	4.17480099748621	3.35748712715747e-05	0.0812573124368141
BovineHD1400008168	14	28362347	29.1131	6.97353	4.17480099748621	3.35748712715747e-05	0.0812573124368141
BovineHD1400008169	14	28363956	29.1131	6.97353	4.17480099748621	3.35748712715747e-05	0.0812573124368141
BovineHD1800015492	18	52591544	29.1194	6.9756	4.17446527897242	3.36513265397507e-05	0.0812573124368141
BovineHD2000017752	20	62706349	-24.8832	5.96039	-4.17476037641832	3.35807166744353e-05	0.0812573124368141
BovineHD2000017754	20	62711669	24.8832	5.96039	4.17476037641832	3.35807166744353e-05	0.0812573124368141
BovineHD2000017757	20	62723947	24.8832	5.96039	4.17476037641832	3.35807166744353e-05	0.0812573124368141
BovineHD2000017758	20	62727050	24.8832	5.96039	4.17476037641832	3.35807166744353e-05	0.0812573124368141
BTB-01912756	20	36152608	28.3847	6.80232	4.17279692810688	3.38700377516248e-05	0.0812573124368141
BovineHD2000017755	20	62715507	24.2378	5.81148	4.17067597238569	3.41734369730764e-05	0.0813777677730895
BTB-00028136	1	59561102	-29.4561	7.06293	-4.17052129923417	3.42017423070989e-05	0.0813777677730895
BovineHD0600021484	6	77500235	-48.4824	11.6303	-4.16862849625547	3.44857162398165e-05	0.0813955462669988
BovineHD2000012920	20	45612659	38.5864	9.25468	4.16939321510846	3.44907716362432e-05	0.0813955462669988
BovineHD1000011986	10	38787665	-34.2177	8.20661	-4.16952919658665	3.47709097642305e-05	0.0817230869040348
BovineHD0600021618	6	77919820	52.1039	12.5195	4.16181956148408	3.56255338790726e-05	0.0833927400960974
BovineHD0300001765	3	5721376	-24.0436	5.78341	-4.15733970097226	3.61967024540326e-05	0.0837129824863
BovineHD2000015290	20	55811439	23.2442	5.58896	4.15894907102574	3.59310596021722e-05	0.0837129824863
BovineHD2000016054	20	58012018	24.9667	6.0049	4.15772119435794	3.61199891732415e-05	0.0837129824863
BovineHD2400017254	24	59759141	-25.1011	6.04767	-4.15054062142941	3.72439092315617e-05	0.0857917158701736
BovineHD0600017626	6	63670867	-42.3443	10.2125	-4.14632068543452	3.79198639280153e-05	0.0866582800227819
BovineHD0600017634	6	63703208	-42.3443	10.2125	-4.14632068543452	3.79198639280153e-05	0.0866582800227819
BovineHD0100014091	1	50097027	36.952	8.92988	4.13801753215049	3.92840950487885e-05	0.0894225092889904
BovineHD0100016898	1	59675051	31.5748	7.63758	4.13413672917338	4.00223615845922e-05	0.0903912853255512
BovineHD0100016899	1	59677097	31.5748	7.63758	4.13413672917338	4.00223615845922e-05	0.0903912853255512
BovineHD4100014846	20	63824737	23.2378	5.62757	4.12927782328785	4.07704212987727e-05	0.0917225017779988
ARS-BFGL-NGS-116759	5	118757624	26.0038	6.29881	4.12836710426255	4.13892153840338e-05	0.0920402228459848
BovineHD0100015676	1	55785278	-26.0372	6.31069	-4.12588797738441	4.13611875103669e-05	0.0920402228459848
BovineHD2000010376	20	36186340	-32.4424	7.86088	-4.12706974282777	4.11608729945054e-05	0.0920402228459848
BovineHD1300018437	13	64781580	-23.5843	5.72102	-4.12239425836651	4.19919071161607e-05	0.0923152960012507
BovineHD2000007009	20	23305743	-23.1906	5.62336	-4.12397570136004	4.16980316043927e-05	0.0923152960012507
BovineHD2100004771	21	17074930	-27.4578	6.65955	-4.12307137869676	4.18582333582297e-05	0.0923152960012507
BovineHD0600006673	6	24157536	44.6508	10.8373	4.12010371587019	4.24150403384465e-05	0.0928923122648612
BovineHD4100000321	1	57305902	29.0691	7.07698	4.10755717834444	4.46994213761079e-05	0.0975258722666393
BovineHD2300002027	23	8053036	24.6999	6.01612	4.1056195687586	4.50668777373269e-05	0.0979579414926519
BovineHD2000017756	20	62717525	-24.2729	5.914	-4.10431180250254	4.53306732515397e-05	0.0981622995926909
BovineHD2000017760	20	62730331	-24.262	5.91795	-4.09973048099426	4.62014135818594e-05	0.099674550396168
BovineHD0100014081	1	50080772	29.4369	7.18149	4.09899616931862	4.64776679587356e-05	0.0998977863868019
BovineHD2000015394	20	56031998	-25.9619	6.33614	-4.09743155927741	4.66588599485886e-05	0.0999158011256848
BovineHD0200001954	2	6694114	-23.8491	5.82356	-4.09527848944632	4.7135953476549e-05	0.100195267342002
BovineHD0400005702	4	18988455	-23.0482	5.62777	-4.09544100060948	4.70520955132363e-05	0.100195267342002
BovineHD0400005690	4	18948992	22.9348	5.61166	4.08699030233478	4.87493815579559e-05	0.100407288788817
BovineHD0400005692	4	18962317	-23.0128	5.62165	-4.09360241210321	4.74107785655848e-05	0.100407288788817
BovineHD0500035151	5	120418360	25.1842	6.15877	4.08916066032666	4.84044929908756e-05	0.100407288788817
BovineHD1300017616	13	61562252	23.5886	5.77197	4.08675027763485	4.87986428984307e-05	0.100407288788817
BovineHD1300017618	13	61566683	23.5886	5.77197	4.08675027763485	4.87986428984307e-05	0.100407288788817
BovineHD1300017620	13	61569231	23.5886	5.77197	4.08675027763485	4.87986428984307e-05	0.100407288788817
BovineHD1300017622	13	61572557	-23.5886	5.77197	-4.08675027763485	4.87986428984307e-05	0.100407288788817
BovineHD1300018436	13	64779638	-23.4296	5.72511	-4.09242791841554	4.76459721177079e-05	0.100407288788817
Hapmap57688-rs29017235	20	57975104	25.2935	6.18468	4.08970229664267	4.85789673738285e-05	0.100407288788817
BovineHD0100016882	1	59622053	-26.0261	6.37338	-4.08356319566698	4.94648145099375e-05	0.101417077724008
BovineHD0100016927	1	59799918	36.444	8.94101	4.07604957381772	5.10434803266182e-05	0.10211892906133
BovineHD0500034382	5	118341933	-23.4838	5.75576	-4.08005198270949	5.03994463184695e-05	0.10211892906133
BovineHD0600021542	6	77638233	28.2189	6.92196	4.07672104432848	5.08997798115962e-05	0.10211892906133
BovineHD1400005498	14	19259297	-23.6721	5.80527	-4.07769147688221	5.06927776191524e-05	0.10211892906133
BovineHD1400005501	14	19266903	23.6721	5.80527	4.07769147688221	5.06927776191524e-05	0.10211892906133
BovineHD2000017006	20	60573400	26.2113	6.42498	4.07959246565748	5.03281872599233e-05	0.10211892906133
BovineHD2200014422	22	50537872	27.6321	6.7768	4.07745543619407	5.08775997124602e-05	0.10211892906133
BovineHD2300002029	23	8064869	24.2666	5.96115	4.07079170965334	5.21900031535758e-05	0.104052649011509
BovineHD0600017633	6	63701612	41.8087	10.2802	4.06691504056341	5.30691655757116e-05	0.105441866741342
BovineHD0600021558	6	77659706	49.1672	12.0934	4.06562257098913	5.35944065621236e-05	0.105783718826064
BovineHD2000012548	20	44028452	23.9267	5.88695	4.06436270054952	5.36071396604815e-05	0.105783718826064
BovineHD0100006770	1	22984398	-50.6511	12.4692	-4.06209700702531	5.41343697470997e-05	0.106455554354918
BovineHD0100016889	1	59644282	-26.0426	6.41268	-4.06111017546486	5.43420852640534e-05	0.106455554354918
BovineHD0200000563	2	1938678	-42.6177	10.4958	-4.06045275252958	5.44999646980023e-05	0.106455554354918
BovineHD2000010562	20	36769013	23.2147	5.7214	4.05752088649631	5.51724753288392e-05	0.107406319724254
BovineHD0600002246	6	9577653	26.296	6.48365	4.05574020806182	5.56862668375201e-05	0.107905027123324
BovineHD1700021606	17	73891077	-33.0134	8.14146	-4.05497294097127	5.59885366987108e-05	0.107905027123324
BovineHD2000016629	20	59399915	23.2351	5.73129	4.05407857567842	5.59804929574202e-05	0.107905027123324
ARS-USMARC-Parent-DQ990835-rs29012811	20	36570529	-23.724	5.8586	-4.04943160482026	5.71118075637914e-05	0.108908203712085
BovineHD0600021474	6	77483042	48.3418	11.9429	4.04774384780916	5.76392346616337e-05	0.108908203712085
BovineHD1300017606	13	61538544	-23.4321	5.78981	-4.04712762594973	5.76119684237239e-05	0.108908203712085
BovineHD1300017608	13	61541702	23.4321	5.78981	4.04712762594973	5.76119684237239e-05	0.108908203712085
BovineHD1300017614	13	61552959	23.4533	5.79377	4.04802054620739	5.74061996936055e-05	0.108908203712085
BovineHD2700001574	27	4868566	-25.8932	6.3934	-4.04998905120906	5.69364280413842e-05	0.108908203712085
BovineHD0100014073	1	50062280	36.2224	8.95762	4.04375269323771	5.85250474228746e-05	0.109638123787622
BovineHD1300017609	13	61543691	-23.3889	5.78488	-4.04310893225097	5.85944198276583e-05	0.109638123787622
BovineHD4100018123	27	1275359	23.9407	5.92064	4.04360001621446	5.8500619332546e-05	0.109638123787622
BovineHD2000012559	20	44081096	24.5492	6.0733	4.04215171323663	5.91299642254789e-05	0.110283296276941
BovineHD0100016884	1	59626231	26.054	6.45014	4.0392921704025	5.96500263581368e-05	0.110895536623067
BovineHD0500035260	5	120713309	22.5798	5.59591	4.03505417349457	6.05848298798097e-05	0.111128963646327
BovineHD0700014457	7	49947288	42.9092	10.6312	4.03615772443374	6.03071708611434e-05	0.111128963646327
BovineHD2000007274	20	24186940	23.5508	5.83737	4.03448813421113	6.07366075886948e-05	0.111128963646327
BovineHD2000010559	20	36765629	-23.1537	5.73826	-4.03496878844807	6.06241405522896e-05	0.111128963646327
BovineHD2000010577	20	36849379	-23.1393	5.73324	-4.03599012076941	6.03581088732529e-05	0.111128963646327
BovineHD0300001762	3	5717951	23.3021	5.777	4.03359875367838	6.09617908326088e-05	0.111189114149491
BovineHD1300017621	13	61570585	23.2955	5.78553	4.02651096788021	6.27940285067276e-05	0.114170799358642
BovineHD0600021580	6	77744596	49.7414	12.357	4.02536214291495	6.32839167097244e-05	0.114700809552179
BovineHD0300001764	3	5719603	-23.2528	5.7824	-4.0213060320974	6.41564813946494e-05	0.115879637179442
BovineHD1200026048	12	88980861	22.6236	5.62692	4.02060096820285	6.43351537573887e-05	0.115879637179442
BovineHD1300018138	13	63362630	-45.7488	11.3759	-4.02155433855783	6.45699671789928e-05	0.115941391905333
BovineHD0600021459	6	77447518	-33.659	8.38306	-4.01512097014694	6.60489471481854e-05	0.116073696994179
BovineHD1400024425	14	20862728	23.8801	5.94604	4.01613510840829	6.60134105533229e-05	0.116073696994179
BovineHD2000010560	20	36766818	-23.0072	5.73116	-4.01440546067463	6.60092944471813e-05	0.116073696994179
BovineHD2000010561	20	36768205	-23.0072	5.73116	-4.01440546067463	6.60092944471813e-05	0.116073696994179
BovineHD2000010564	20	36774103	23.0072	5.73116	4.01440546067463	6.60092944471813e-05	0.116073696994179
BovineHD2000010565	20	36780546	-23.0072	5.73116	-4.01440546067463	6.60092944471813e-05	0.116073696994179
BovineHD2400017247	24	59735242	24.8554	6.18778	4.01685257071195	6.53431622132791e-05	0.116073696994179
BovineHD0600021460	6	77448752	32.7153	8.15548	4.01144996983623	6.68512103279977e-05	0.117127574662582
BovineHD0600017631	6	63697218	40.2755	10.0441	4.00986648878446	6.72619429808714e-05	0.117491170557774
BovineHD0600021610	6	77878938	47.7439	11.9113	4.00828624919194	6.79126219550359e-05	0.11756223854666
BovineHD1500020964	15	72750192	-28.671	7.15287	-4.00832113543235	6.78015235946802e-05	0.11756223854666
BovineHD2000012913	20	45581169	-33.5912	8.37958	-4.00869733327923	6.77665875640346e-05	0.11756223854666
BovineHD0600021486	6	77508289	46.0311	11.4964	4.0039577606903	6.89856920529785e-05	0.11835672527265
BovineHD1700021590	17	73874968	32.0518	8.00423	4.00435769586831	6.89320089909745e-05	0.11835672527265
BovineHD2200014031	22	48884493	-24.2598	6.05808	-4.00453609064258	6.87715765727253e-05	0.11835672527265
BovineHD2100018896	21	64226372	-26.0028	6.4989	-4.00110787979504	6.99050470979728e-05	0.119579201290394
BovineHD1300015766	13	55510754	-47.5239	11.8858	-3.99837621363307	7.05345184664225e-05	0.119946230651278
BovineHD2000012925	20	45623915	34.6916	8.67627	3.99844633696277	7.05340900787586e-05	0.119946230651278
BovineHD0100014075	1	50066816	36.2685	9.07791	3.99524780483614	7.1471538701759e-05	0.120240569796443
BovineHD0400005696	4	18978207	22.5252	5.64299	3.99171361281874	7.25006679965081e-05	0.120240569796443
BovineHD0500031528	5	109385436	-23.6256	5.91608	-3.99345512569134	7.1981787188857e-05	0.120240569796443
BovineHD0600021469	6	77468063	-27.0398	6.77183	-3.99298269448583	7.23204675115179e-05	0.120240569796443
BovineHD1300005259	13	18398291	-24.2549	6.0696	-3.99612824568341	7.1202235261359e-05	0.120240569796443
BovineHD2200014425	22	50540919	-26.792	6.71148	-3.99196600451763	7.24252492567814e-05	0.120240569796443
BovineHD2200014426	22	50543564	-26.792	6.71148	-3.99196600451763	7.24252492567814e-05	0.120240569796443
BovineHD2200014428	22	50548503	-26.792	6.71148	-3.99196600451763	7.24252492567814e-05	0.120240569796443
BTB-00167173	4	18967053	-22.5471	5.6488	-3.99148491715055	7.25792768336538e-05	0.120240569796443
BovineHD0600021453	6	77442577	-32.8834	8.24544	-3.98807098226414	7.35974694572115e-05	0.121579024252114
BovineHD0500033727	5	116277300	-23.8261	5.97611	-3.98689113821533	7.39560812566614e-05	0.121823364720962
BovineHD2000010563	20	36771465	-22.8249	5.73014	-3.98330581800794	7.50665000793572e-05	0.123301204779497
BovineHD2000020852	20	71299705	23.7171	5.95781	3.9808419536709	7.58314416929701e-05	0.124204812434796
BovineHD4100014797	20	57976810	23.8507	5.99285	3.97985933237108	7.61705286245296e-05	0.124407775171353
BovineHD1400008174	14	28379720	-27.9722	7.03202	-3.97783282755169	7.67650286886624e-05	0.124674384978201
BovineHD1400008175	14	28384904	27.9722	7.03202	3.97783282755169	7.67650286886624e-05	0.124674384978201
BovineHD0300017782	3	59156237	-23.5334	5.91786	-3.97667400039879	7.71315855781338e-05	0.124918815913588
BovineHD4100006084	7	57315643	26.8694	6.76068	3.97436352556252	7.78673838947187e-05	0.125758217563219
BovineHD2100018884	21	64209397	22.474	5.65677	3.97293862044948	7.833529877277e-05	0.126161508021557
BovineHD0600021468	6	77467159	-32.7363	8.24441	-3.9707268318776	7.91833096411589e-05	0.127173014310097
BovineHD2000017763	20	62740614	-24.201	6.10102	-3.96671376261674	8.03512900962516e-05	0.12869138298931
BovineHD0600021457	6	77445823	32.7252	8.25559	3.96400499540312	8.12598303698934e-05	0.129786988903578
BovineHD2000010361	20	36143396	23.4517	5.91714	3.9633505375908	8.15800344284578e-05	0.129939465250358
BovineHD0600021485	6	77500920	39.1574	9.88254	3.96228095206293	8.19963062126755e-05	0.130243698687777
BovineHD0300015774	3	52281378	26.3325	6.64819	3.96085250271126	8.23502481726055e-05	0.130447531064891
BovineHD2700001549	27	4792172	-28.2451	7.13489	-3.95872956695899	8.30237390319244e-05	0.131155050429555
BovineHD2000010569	20	36802271	-22.6225	5.71585	-3.95785403745725	8.34252812583485e-05	0.131430279409355
BovineHD0100014058	1	49990398	28.9067	7.31143	3.95363150573828	8.47739544144954e-05	0.133154900085506
BovineHD1400021761	14	77579648	28.1283	7.11721	3.95215259912241	8.54411817955321e-05	0.133154900085506
BovineHD2000020853	20	71301564	-23.5377	5.95601	-3.95192419085932	8.53678619027441e-05	0.133154900085506
BovineHD4100014922	20	71292059	-23.5377	5.95601	-3.95192419085932	8.53678619027441e-05	0.133154900085506
BovineHD4100004172	5	118187992	22.2705	5.64076	3.94813819414405	8.67459870133971e-05	0.134824950315572
BovineHD0300016740	3	55420551	-27.2984	6.91763	-3.94620701020436	8.75169702835833e-05	0.135658577467915
BovineHD2100007236	21	24930154	22.9688	5.82429	3.94362231276259	8.83123468222132e-05	0.136525457213941
BovineHD2000012926	20	45626198	34.407	8.72868	3.94183312940788	8.90073813283655e-05	0.136868023254829
Hapmap48354-BTA-48238	1	118837556	-22.7073	5.76047	-3.94191793377971	8.8952543660466e-05	0.136868023254829
BovineHD0100014080	1	50079634	-29.1402	7.39627	-3.93985076261413	9.00581458388123e-05	0.137387622214328
BovineHD0400005695	4	18977629	-22.2019	5.63608	-3.9392450071681	8.99638896655873e-05	0.137387622214328
BovineHD1300022769	13	78661227	-33.1325	8.40904	-3.94010493468933	8.96006651848492e-05	0.137387622214328
BovineHD0300001763	3	5718712	-22.7106	5.77526	-3.93239438570731	9.24848664320031e-05	0.139981655912361
BovineHD2700001550	27	4793525	28.0735	7.13858	3.93264486774681	9.23659227138878e-05	0.139981655912361
Hapmap39842-BTA-51720	21	22774118	22.262	5.65984	3.93332673715158	9.20975909298873e-05	0.139981655912361
BovineHD0100014299	1	50885842	-51.3033	13.0542	-3.93002252148734	9.33446123582466e-05	0.140182029397152
BovineHD0100014315	1	50917861	51.3033	13.0542	3.93002252148734	9.33446123582466e-05	0.140182029397152
BovineHD4100012372	16	20960165	46.328	11.786	3.93076531478025	9.30752580436037e-05	0.140182029397152
BovineHD2000015942	20	57663929	23.9083	6.08837	3.92688026516128	9.45453207298916e-05	0.140887391971468
BovineHD2000015943	20	57664518	23.9083	6.08837	3.92688026516128	9.45453207298916e-05	0.140887391971468
BovineHD2000016832	20	59904492	23.7872	6.05722	3.92708206074734	9.44677741608464e-05	0.140887391971468
BovineHD0100016897	1	59674402	30.2369	7.7014	3.92615628327317	9.50292348689838e-05	0.14124446798402
BovineHD2000012557	20	44070152	23.4036	5.96319	3.92467789890981	9.56414941818554e-05	0.141513988580163
BovineHD2300002020	23	8008977	-22.8794	5.83079	-3.92389367478506	9.57000827333374e-05	0.141513988580163
BovineHD0600017627	6	63676183	-40.8857	10.4231	-3.92260459939941	9.6279268143293e-05	0.141845764679494
BovineHD1000010338	10	32321085	-24.1278	6.15257	-3.9215807378055	9.66035341825022e-05	0.141845764679494
BovineHD1400008192	14	28416261	-27.772	7.0821	-3.92143573233928	9.66604424630364e-05	0.141845764679494
BovineHD2400017249	24	59746128	25.1267	6.40985	3.92001372887041	9.72329839267008e-05	0.142324718682845
BovineHD0100018547	1	65736006	23.2596	5.93575	3.91856126016089	9.78079568991349e-05	0.14280480385833
Hapmap36238-SCAFFOLD6393_4411	20	36589334	-22.4626	5.73424	-3.9172758726527	9.83324024877734e-05	0.143208883634215
BovineHD0700005326	7	19116180	-26.6956	6.82368	-3.91219986869255	0.000100364281473447	0.145800805594471
BovineHD2000016819	20	59867973	23.8154	6.09384	3.90811048534258	0.000102040836624294	0.147495182400677
BovineHD2000017980	20	63315501	22.6591	5.79788	3.90816988278474	0.000102003033552544	0.147495182400677
BovineHD0100014074	1	50062977	-30.0488	7.68912	-3.90796346005785	0.000102533322514312	0.147559390318075
BovineHD0700005329	7	19123261	-26.587	6.80542	-3.90673904035313	0.000102595683545233	0.147559390318075
BovineHD1300017613	13	61551631	-23.1021	5.91479	-3.90581914150798	0.000103937106303811	0.147891337364989
BovineHD1400005961	14	20814528	22.1889	5.68832	3.90078265639064	0.000105111545132515	0.147891337364989
BovineHD1400008176	14	28389124	-27.5923	7.07475	-3.90010954450687	0.000105384353678823	0.147891337364989
BovineHD1400008177	14	28389821	-27.5923	7.07475	-3.90010954450687	0.000105384353678823	0.147891337364989
BovineHD1400008178	14	28391371	27.5923	7.07475	3.90010954450687	0.000105384353678823	0.147891337364989
BovineHD1400008180	14	28394931	27.5923	7.07475	3.90010954450687	0.000105384353678823	0.147891337364989
BovineHD1400008182	14	28396679	-27.5923	7.07475	-3.90010954450687	0.000105384353678823	0.147891337364989
BovineHD1400008183	14	28397785	27.5923	7.07475	3.90010954450687	0.000105384353678823	0.147891337364989
BovineHD1400008191	14	28414634	27.5923	7.07475	3.90010954450687	0.000105384353678823	0.147891337364989
BovineHD2900001509	29	5254868	-43.1476	11.0513	-3.90430085148354	0.000103680594468327	0.147891337364989
BovineHD0300015772	3	52272666	25.9344	6.65755	3.89548707857996	0.00010737102649232	0.148516477197024
BovineHD1500006930	15	26086467	24.5014	6.28551	3.89807668749234	0.000106253727187123	0.148516477197024
BovineHD2000015578	20	56596319	34.7963	8.93194	3.8957158243338	0.000107271887464998	0.148516477197024
BovineHD2100010073	21	35099181	-22.34	5.73449	-3.89572568789901	0.000107267614516457	0.148516477197024
BovineHD2100010088	21	35126204	-22.34	5.73449	-3.89572568789901	0.000107267614516457	0.148516477197024
UA-IFASA-8554	14	28381520	27.6508	7.09407	3.89773430484898	0.000106400816549559	0.148516477197024
BovineHD2100010109	21	35191681	-22.2122	5.7047	-3.89366662576472	0.000108433823711597	0.149628583836264
BovineHD2000016369	20	58727598	23.9717	6.16057	3.89114968257807	0.000109295340269339	0.150458307457778
BovineHD0500033900	5	116776052	22.5501	5.80335	3.88570394685828	0.000111693076555929	0.153030366578633
BovineHD2100018894	21	64223809	24.9905	6.43124	3.88579807315541	0.000111650720185301	0.153030366578633
BovineHD0500000486	5	1861808	-47.9912	12.3571	-3.88369439431582	0.000112629645453912	0.153224284795738
BovineHD2000015916	20	57578646	32.4605	8.35738	3.88405217903219	0.000112438840645386	0.153224284795738
BovineHD2000020855	20	71314511	-23.1838	5.96886	-3.88412527685354	0.000112448716476985	0.153224284795738
BovineHD0100014320	1	50945551	-51.0354	13.1553	-3.87945542861052	0.000114568125777574	0.154062961888544
BovineHD2000017729	20	62670226	-22.3835	5.76988	-3.87937010821716	0.000114578434109861	0.154062961888544
BovineHD2000020893	20	71499918	-23.0284	5.93529	-3.87991151232711	0.000114329072055929	0.154062961888544
BovineHD2000020894	20	71506591	-23.0284	5.93529	-3.87991151232711	0.000114329072055929	0.154062961888544
BovineHD2000020895	20	71507526	-23.0284	5.93529	-3.87991151232711	0.000114329072055929	0.154062961888544
BovineHD0600011027	6	40357422	23.6172	6.09479	3.87498174670497	0.000116633388001668	0.154313979194948
BovineHD1000018300	10	63268924	26.6088	6.86359	3.87680499563639	0.000115766887363895	0.154313979194948
BovineHD2000010319	20	36064784	-25.8701	6.67576	-3.8752291873884	0.000116502748765942	0.154313979194948
BovineHD2000010321	20	36070238	25.8701	6.67576	3.8752291873884	0.000116502748765942	0.154313979194948
BovineHD2000010327	20	36081464	-25.8701	6.67576	-3.8752291873884	0.000116502748765942	0.154313979194948
BovineHD2000010328	20	36083936	25.8701	6.67576	3.8752291873884	0.000116502748765942	0.154313979194948
BTA-50420-no-rs	20	36067867	25.8701	6.67576	3.8752291873884	0.000116502748765942	0.154313979194948
BovineHD0100018969	1	67253336	26.6258	6.8733	3.87380152183085	0.000117173246090849	0.154321969471648
BovineHD0700005321	7	19099304	-25.6419	6.61837	-3.87435274848641	0.000116943413820031	0.154321969471648
BovineHD0100014335	1	50986845	-31.2914	8.10257	-3.86191048025503	0.00012291651978302	0.155435938193633
BovineHD0400026860	4	96320182	43.3071	11.2094	3.86346280800043	0.000122516692642774	0.155435938193633
BovineHD0600021462	6	77453816	31.6766	8.1853	3.86993757101145	0.000119051160621862	0.155435938193633
BovineHD0700005319	7	19097052	25.5577	6.61338	3.86454430261077	0.000121610145739299	0.155435938193633
BovineHD1000018664	10	64698835	-22.158	5.73824	-3.86146274815971	0.000123121991101775	0.155435938193633
BovineHD1900015649	19	55449455	25.9773	6.71255	3.86996000029795	0.000118995555298196	0.155435938193633
BovineHD2000010323	20	36073533	25.7851	6.66265	3.8700967332818	0.000118975101410562	0.155435938193633
BovineHD2000015917	20	57588404	-32.0351	8.28837	-3.8650663520089	0.000121370908182176	0.155435938193633
BovineHD2000016814	20	59855984	23.6034	6.11257	3.86145271137999	0.000123126944144972	0.155435938193633
BovineHD2000016815	20	59856776	23.6034	6.11257	3.86145271137999	0.000123126944144972	0.155435938193633
BovineHD2000016816	20	59860625	-23.6034	6.11257	-3.86145271137999	0.000123126944144972	0.155435938193633
BovineHD2000016820	20	59869663	23.6034	6.11257	3.86145271137999	0.000123126944144972	0.155435938193633
BovineHD2000016821	20	59870792	-23.6034	6.11257	-3.86145271137999	0.000123126944144972	0.155435938193633
BovineHD2000016822	20	59872283	23.6034	6.11257	3.86145271137999	0.000123126944144972	0.155435938193633
BovineHD2000016823	20	59873260	-23.6034	6.11257	-3.86145271137999	0.000123126944144972	0.155435938193633
BovineHD2000016824	20	59875056	23.6929	6.13078	3.86458166823797	0.00012233887774376	0.155435938193633
BovineHD2000016825	20	59876226	23.6034	6.11257	3.86145271137999	0.000123126944144972	0.155435938193633
BovineHD2000016827	20	59877790	23.6034	6.11257	3.86145271137999	0.000123126944144972	0.155435938193633
BovineHD4100010988	14	9587397	26.3069	6.81032	3.86279939855983	0.000122650016943736	0.155435938193633
BovineHD0600021461	6	77449499	-31.6175	8.1902	-3.86040633928353	0.000123737184498245	0.155865989260087
BovineHD0600021463	6	77457643	31.5349	8.1712	3.85927403563736	0.000124268482931061	0.15617830891826
Hapmap56538-rs29024657	1	118777869	-21.5143	5.57531	-3.85885269159921	0.000124525365605784	0.15617830891826
BovineHD0100020869	1	72866214	38.4115	9.95725	3.85764141705792	0.000125115063084413	0.156578251708244
BovineHD0100014458	1	51453886	-26.5372	6.88528	-3.85419329351893	0.000127862970798948	0.156604964607483
BovineHD0100033542	1	118823792	-22.1691	5.76293	-3.8468452679453	0.000130538537128075	0.156604964607483
BovineHD0100033545	1	118826947	22.1691	5.76293	3.8468452679453	0.000130538537128075	0.156604964607483
BovineHD0100033546	1	118829093	22.1691	5.76293	3.8468452679453	0.000130538537128075	0.156604964607483
BovineHD0100033547	1	118831598	22.1691	5.76293	3.8468452679453	0.000130538537128075	0.156604964607483
BovineHD0300015771	3	52269691	-25.615	6.65572	-3.84856935087414	0.000129658247200352	0.156604964607483
BovineHD0600001657	6	7528995	24.9844	6.4911	3.8490240483123	0.000129406936267964	0.156604964607483
BovineHD0600021464	6	77458333	31.3585	8.15161	3.84690877016933	0.000130553568762734	0.156604964607483
BovineHD1000013370	10	44589103	33.4064	8.67359	3.85150785314962	0.000128128215701921	0.156604964607483
BovineHD1000013375	10	44600342	33.4064	8.67359	3.85150785314962	0.000128128215701921	0.156604964607483
BovineHD1000013377	10	44606429	33.4064	8.67359	3.85150785314962	0.000128128215701921	0.156604964607483
BovineHD2000010381	20	36219166	-22.8106	5.92937	-3.84705289094794	0.000130430301743291	0.156604964607483
BovineHD2000018153	20	63830662	-23.264	6.03631	-3.85401014858415	0.000126852049712089	0.156604964607483
BovineHD2000020952	20	71642271	-21.8826	5.68112	-3.85181091052469	0.000128004590609729	0.156604964607483
BovineHD2100010096	21	35172992	-22.0736	5.73519	-3.84880012693564	0.000129522806556631	0.156604964607483
BovineHD2100010098	21	35176966	-22.0736	5.73519	-3.84880012693564	0.000129522806556631	0.156604964607483
BovineHD2100010306	21	35504306	-22.7464	5.91009	-3.84874003610774	0.000129553917809659	0.156604964607483
BovineHD2100018893	21	64222608	24.7497	6.42944	3.84943323213219	0.000129211332145233	0.156604964607483
BovineHD2900001516	29	5280638	-41.6169	10.8118	-3.84921104718918	0.000129326136771584	0.156604964607483
Hapmap27469-BTA-25176	6	77452997	-32.4118	8.41313	-3.8525257543863	0.000128382472172169	0.156604964607483
BovineHD0500034311	5	118174364	22.7821	5.92299	3.84638501837754	0.00013085937729698	0.156646802536118
BovineHD0100033543	1	118825246	22.1791	5.76728	3.84567768514794	0.000131164848854612	0.156688065032249
BovineHD1000024349	10	85348973	22.477	5.84662	3.84444345621915	0.000131796800710695	0.15711836295198
BovineHD2000010322	20	36072696	-23.842	6.2035	-3.84331425808012	0.000132392316147635	0.157503542680156
BovineHD2000020889	20	71480891	-22.7933	5.93234	-3.84221066223446	0.00013299301415626	0.157893293465874
BovineHD2100012769	21	44575680	-21.2566	5.53405	-3.84105673060417	0.000133606801678251	0.15829695533019
BovineHD0600021455	6	77444697	32.0167	8.34042	3.83873953589867	0.000134997237085678	0.15961725467369
BovineHD0500030061	5	104898227	28.0166	7.29999	3.83789566835023	0.00013528548649636	0.159631628301943
BovineHD1800016575	18	56863153	-22.1596	5.77841	-3.83489575852181	0.000136946043264535	0.161261914950575
BovineHD0600021517	6	77581212	47.375	12.3596	3.83305284960678	0.000138499408450407	0.161287402466246
BovineHD1400005904	14	20599852	26.1105	6.80972	3.83429862020759	0.000137272222687115	0.161287402466246
BovineHD1400005976	14	20860183	28.1841	7.35361	3.83268897861051	0.000138121670177303	0.161287402466246
BovineHD1400008181	14	28396004	-27.1323	7.08076	-3.83183443585152	0.000138609231136627	0.161287402466246
BovineHD2000020890	20	71481741	22.8149	5.95434	3.83164212994219	0.000138920383804018	0.161287402466246
BovineHD2000020906	20	71528865	-23.6629	6.17372	-3.8328430832626	0.000138707808621016	0.161287402466246
BovineHD2100015615	21	54627531	-21.7084	5.66248	-3.83372656503864	0.000138787375146879	0.161287402466246
BovineHD0100033544	1	118826155	-22.1459	5.78443	-3.82853626027111	0.00014070058782963	0.161317535632587
BovineHD0300015936	3	52802271	33.1974	8.67283	3.82774711368723	0.000140899399140506	0.161317535632587
BovineHD0600017033	6	61783865	-21.2847	5.56058	-3.82778415201292	0.000140844687281215	0.161317535632587
BovineHD1000024368	10	85412713	21.8317	5.70352	3.82775899795214	0.000140892738383581	0.161317535632587
BovineHD1900012799	19	45659308	21.0294	5.4916	3.82937577390924	0.000139972430900543	0.161317535632587
BovineHD4100000676	1	118842506	22.6713	5.92149	3.82864785721161	0.000140361536327156	0.161317535632587
BovineHD4100014804	20	58721329	29.6532	7.74405	3.82915916090418	0.000140093136163523	0.161317535632587
BovineHD1400002691	14	9566350	25.8916	6.76547	3.82702162599199	0.000141409882757228	0.161582030479163
BovineHD2100009577	21	33520390	21.5123	5.62546	3.82409616280269	0.000142925440691465	0.162991665136947
BovineHD1000010325	10	32276519	-23.8914	6.25078	-3.82214699605489	0.000144036840179547	0.163292871160491
BovineHD2000016817	20	59862613	22.0663	5.77286	3.82242077583728	0.000143880242259217	0.163292871160491
BovineHD4100010984	14	9568814	-23.9289	6.26001	-3.82250188098741	0.000143868379473877	0.163292871160491
ARS-BFGL-NGS-76550	26	48751188	-28.0506	7.34189	-3.8206238448138	0.000145122258843945	0.164201433934738
BovineHD0300017457	3	57979068	24.7343	6.47503	3.81995141335253	0.000145711007060949	0.16454557768263
BovineHD0100014054	1	49962014	-25.1177	6.58296	-3.81556321168593	0.000147851464163475	0.164960631127362
BovineHD0100014057	1	49987209	-25.1177	6.58296	-3.81556321168593	0.000147851464163475	0.164960631127362
BovineHD0100014473	1	51497822	-24.4085	6.39768	-3.8152111390379	0.000148075719463456	0.164960631127362
BovineHD1400002705	14	9626428	-25.8939	6.78356	-3.81715500415711	0.000147206873094693	0.164960631127362
BovineHD1400004561	14	16120710	29.3962	7.7043	3.81555754578612	0.000147854787645099	0.164960631127362
BovineHD1400005967	14	20836127	22.4095	5.87299	3.81568843127606	0.000147778031330984	0.164960631127362
BovineHD1400005974	14	20857977	-22.4095	5.87299	-3.81568843127606	0.000147778031330984	0.164960631127362
BovineHD2000020027	20	68859485	21.3256	5.59255	3.81321579601434	0.000149234453815395	0.165931780271998
BovineHD2100012099	21	42451875	-24.6316	6.46195	-3.81179055857752	0.000150080083738185	0.166551733005427
BovineHD0100014460	1	51457240	24.4149	6.40994	3.80891240791645	0.000151801565952445	0.166957082624761
BovineHD0900026014	9	92158660	21.461	5.63319	3.80974190467568	0.000151321419559054	0.166957082624761
BovineHD1400005977	14	20860889	-22.6158	5.93474	-3.810748238339	0.000150863850445184	0.166957082624761
BovineHD2000010324	20	36074688	25.4499	6.6806	3.80952309672784	0.000151579484444812	0.166957082624761
Hapmap30097-BTC-007678	14	9577474	23.8687	6.26673	3.80879661322572	0.000151889158344229	0.166957082624761
BovineHD0600021519	6	77584604	-45.3109	11.8986	-3.80808666565814	0.000152882020430869	0.167579581072299
BovineHD2000010367	20	36166993	-22.2864	5.85426	-3.80686884422626	0.00015303515474596	0.167579581072299
BovineHD1400002684	14	9537451	23.8437	6.27129	3.80204072846257	0.000156023968805768	0.168094999770921
BovineHD1900012798	19	45654700	-20.9142	5.50246	-3.80088178741872	0.000156703877983757	0.168094999770921
BovineHD1900012803	19	45673918	-20.9142	5.50246	-3.80088178741872	0.000156703877983757	0.168094999770921
BovineHD1900012808	19	45678152	-20.9142	5.50246	-3.80088178741872	0.000156703877983757	0.168094999770921
BovineHD2000012922	20	45614391	-35.0295	9.20687	-3.80471321958494	0.000154568186892109	0.168094999770921
BovineHD2000020896	20	71508711	-22.6484	5.95678	-3.80212128028901	0.000155937603864466	0.168094999770921
BovineHD2000020897	20	71509335	-22.6484	5.95678	-3.80212128028901	0.000155937603864466	0.168094999770921
BovineHD2200014436	22	50588505	23.446	6.16692	3.80189786797948	0.000156075459272796	0.168094999770921
BovineHD2400015785	24	55230697	-22.425	5.8949	-3.80413577838471	0.000154717940571541	0.168094999770921
BovineHD2400017385	24	60165258	-45.3848	11.9393	-3.80129488328461	0.000156448101867479	0.168094999770921
BTB-01629524	3	62560627	-21.8969	5.75948	-3.80188836492183	0.000156081325633227	0.168094999770921
BovineHD2000018068	20	63558513	24.6719	6.49606	3.79797908270552	0.000158568058284232	0.169779700938584
BovineHD0900026013	9	92158116	21.808	5.74374	3.79682924366354	0.000159252683229934	0.170197552019532
ARS-BFGL-NGS-1550	5	104899417	29.0189	7.64706	3.79477864695713	0.000160529010955789	0.170390953488517
BovineHD0500030055	5	104884954	-29.0512	7.65755	-3.79379827751696	0.000161170368382902	0.170390953488517
BovineHD0500030059	5	104893575	29.0189	7.64706	3.79477864695713	0.000160529010955789	0.170390953488517
BovineHD1400006195	14	21494863	22.2577	5.86862	3.79266335186126	0.000161894020530924	0.170390953488517
BovineHD2000016915	20	60281694	-28.5232	7.52	-3.79297872340426	0.000161673815951385	0.170390953488517
BovineHD2000018069	20	63559640	-24.5645	6.47741	-3.79233366422691	0.000162085963424402	0.170390953488517
BovineHD2000018070	20	63560575	24.5645	6.47741	3.79233366422691	0.000162085963424402	0.170390953488517
BovineHD2000020079	20	68977555	27.6003	7.274	3.79437723398405	0.000160783657299645	0.170390953488517
BovineHD4100010536	14	2420538	22.933	6.04127	3.79605612727125	0.000160124386039017	0.170390953488517
BovineHD0300016767	3	55505304	21.9627	5.79742	3.78835757975099	0.000164648357328557	0.171418979056177
BovineHD1000018301	10	63270845	-26.0154	6.86933	-3.78718157374882	0.000165471103136413	0.171418979056177
BovineHD1000018666	10	64701242	21.7517	5.74069	3.78903929666991	0.000164206327979521	0.171418979056177
BovineHD1400002700	14	9610938	-25.5856	6.75448	-3.78794518600988	0.000164916300269158	0.171418979056177
BovineHD1400004575	14	16159570	28.1401	7.42709	3.7888459679363	0.000164331569698073	0.171418979056177
BovineHD1400005474	14	19147771	-22.0186	5.81464	-3.78675206031672	0.000165732200283999	0.171418979056177
BovineHD2000020851	20	71298288	22.6651	5.9834	3.7879967911221	0.000165195061676449	0.171418979056177
BovineHD4100010983	14	9564849	25.5856	6.75448	3.78794518600988	0.000164916300269158	0.171418979056177
BovineHD4100010985	14	9572947	25.5856	6.75448	3.78794518600988	0.000164916300269158	0.171418979056177
BovineHD1400007538	14	26133426	-28.2187	7.45467	-3.78537212244137	0.000166597393681072	0.172006156564135
ARS-BFGL-NGS-17207	14	21365494	22.3588	5.91514	3.77992744043252	0.000170426314116994	0.174978214065986
BovineHD0600001653	6	7514609	-22.3209	5.90527	-3.77982717132324	0.000170275227704923	0.174978214065986
BovineHD1300015784	13	55569087	-41.4038	10.9568	-3.7788222838785	0.000170989172849474	0.174978214065986
BovineHD2300003340	23	13301181	-26.057	6.89221	-3.78064510512593	0.00016980632640496	0.174978214065986
BTA-88763-no-rs	6	43211180	-22.9972	6.08555	-3.77898464395166	0.000170939318055707	0.174978214065986
BovineHD0700024560	7	83665667	21.8578	5.7855	3.77803128510933	0.00017154187014377	0.17523365728197
ARS-BFGL-NGS-54787	14	20606100	25.7249	6.81431	3.77512910331347	0.000173470933334329	0.176580277651717
BovineHD1400005901	14	20597602	25.7249	6.81431	3.77512910331347	0.000173470933334329	0.176580277651717
ARS-BFGL-NGS-30027	12	87319015	-23.2126	6.15035	-3.77419171266676	0.000174736210169871	0.176624399881515
BovineHD0600001651	6	7512280	22.2908	5.90683	3.77373311911804	0.000174425401452531	0.176624399881515
BovineHD2000017106	20	60973485	-21.5054	5.69887	-3.77362529764673	0.00017447940852733	0.176624399881515
BovineHD2100009579	21	33527131	-22.2984	5.90858	-3.77390168196081	0.000174289986397427	0.176624399881515
BovineHD1500020973	15	72760304	-26.795	7.10389	-3.77187709832219	0.000175682052695294	0.177270549580136
BovineHD1400005509	14	19305993	-21.8812	5.80213	-3.77123573584184	0.000176125222649074	0.177408113861436
BovineHD2000019643	20	67654036	-21.3889	5.67462	-3.76922155139904	0.000177544025839333	0.178526230267498
BovineHD0100014061	1	50004816	-34.7812	9.23198	-3.76746916696093	0.000178789813956601	0.179466794137572
BovineHD2000016398	20	58784377	24.6588	6.54971	3.76486897893189	0.000180582044917322	0.180671909967358
BovineHD2900010217	29	34287115	-27.7784	7.37841	-3.76482196028684	0.00018061535048909	0.180671909967358
BovineHD4100014666	20	36003291	23.036	6.12233	3.76261978691119	0.000182181755614432	0.181924058105195
BovineHD0300017755	3	59072689	29.9715	7.96777	3.7615920138257	0.000182917182782671	0.18234351665253
BovineHD1400008187	14	28406454	-21.4223	5.69849	-3.75929412879552	0.000184613185333868	0.183401780256909
BovineHD2000020850	20	71290824	-22.502	5.98434	-3.76014731783288	0.000184426057670203	0.183401780256909
BovineHD2000017005	20	60571348	24.0869	6.40962	3.75792948723949	0.000185581583418842	0.184047590879399
BovineHD0300035164	3	120228390	-45.0598	12.0014	-3.75454530304798	0.00018803531877223	0.184581406864256
BovineHD0300035168	3	120244079	45.0598	12.0014	3.75454530304798	0.00018803531877223	0.184581406864256
BovineHD0600007101	6	25750673	42.2913	11.2623	3.75512106763272	0.0001876121235592	0.184581406864256
BovineHD1400008185	14	28403335	-21.3755	5.69213	-3.7552726308078	0.000187500871715933	0.184581406864256
BovineHD1400008186	14	28403939	-21.3755	5.69213	-3.7552726308078	0.000187500871715933	0.184581406864256
BovineHD2100004982	21	17739278	21.0077	5.59453	3.75504287223413	0.000187711678820947	0.184581406864256
BovineHD1000017630	10	60561494	-28.0212	7.46686	-3.75274211649877	0.000189366511808341	0.185259084879625
BovineHD2000020900	20	71516415	22.0105	5.86496	3.75288152007857	0.0001892632820829	0.185259084879625
BovineHD1500020963	15	72749503	-26.6569	7.10608	-3.75128059351992	0.000190473249758852	0.185713345731573
BovineHD4100015336	21	65195877	-21.8033	5.81225	-3.7512667211493	0.000190462312303787	0.185713345731573
BovineHD0100020324	1	71007478	-27.7708	7.4087	-3.74840390351884	0.000192691802835112	0.185994556352267
BovineHD0100025572	1	89866312	-21.2144	5.6582	-3.74931957159521	0.000191917636366761	0.185994556352267
BovineHD0100025574	1	89870433	-21.2144	5.6582	-3.74931957159521	0.000191917636366761	0.185994556352267
BovineHD2000010285	20	36002437	23.0786	6.15407	3.75013608879977	0.000192480379752278	0.185994556352267
BovineHD2000017003	20	60568317	-24.0338	6.40973	-3.74958071556836	0.000191721847773046	0.185994556352267
BTB-01108077	21	30224238	25.7132	6.85846	3.74912152290747	0.000192066245800751	0.185994556352267
BovineHD0100014468	1	51474452	-24.076	6.43005	-3.74429436785095	0.000195743784439609	0.188625561718463
BovineHD1900012807	19	45676626	20.6092	5.5048	3.74385990408371	0.000196076046431144	0.188631355410325
BovineHD0500028611	5	99981858	-21.9905	5.87568	-3.74263064019824	0.000197996562292832	0.190162542164505
BovineHD0100014068	1	50045771	-33.1125	8.85479	-3.73950144498063	0.000199662464129661	0.190182937681963
BovineHD0700009474	7	33067185	-23.059	6.16526	-3.74015045594184	0.000198912630046378	0.190182937681963
BovineHD2000016366	20	58720198	28.9155	7.7311	3.74015340637167	0.000198910341078404	0.190182937681963
BovineHD2000019519	20	67343453	-21.461	5.73939	-3.7392475506979	0.000199614277739434	0.190182937681963
BovineHD2000019520	20	67344520	-21.461	5.73939	-3.7392475506979	0.000199614277739434	0.190182937681963
ARS-BFGL-NGS-28234	14	21343649	-21.8472	5.86641	-3.7241174755941	0.000211747179627643	0.191593421070877
ARS-BFGL-NGS-32125	15	27905645	21.9634	5.8943	3.72621006735321	0.000210383272288895	0.191593421070877
ARS-BFGL-NGS-81131	21	35184852	-21.1794	5.66913	-3.73591715130893	0.000202244774594731	0.191593421070877
BovineHD0100014476	1	51509086	-24.3869	6.54093	-3.7283536133241	0.000209281517633391	0.191593421070877
BovineHD0300017776	3	59141313	-25.5241	6.83978	-3.73171359312726	0.000205582946553276	0.191593421070877
BovineHD0500000479	5	1852553	-45.9967	12.3345	-3.72910940856946	0.00020767695429591	0.191593421070877
BovineHD0500000480	5	1853494	-45.9967	12.3345	-3.72910940856946	0.00020767695429591	0.191593421070877
BovineHD0600021397	6	77190716	27.548	7.37774	3.73393478219617	0.000203835060461758	0.191593421070877
BovineHD1000018296	10	63251874	21.059	5.6544	3.72435625353707	0.00021152779219459	0.191593421070877
BovineHD1000018654	10	64678361	21.2882	5.71542	3.72469564791389	0.000211364530466419	0.191593421070877
BovineHD1200004801	12	15979121	48.066	12.865	3.73618344345122	0.000202012807285917	0.191593421070877
BovineHD1400007537	14	26130403	27.4402	7.36045	3.72806010502075	0.000208503598670833	0.191593421070877
BovineHD2000010340	20	36105879	22.2389	5.95771	3.73279330481007	0.000204698154806369	0.191593421070877
BovineHD2000010343	20	36112384	-22.2389	5.95771	-3.73279330481007	0.000204698154806369	0.191593421070877
BovineHD2000010346	20	36116511	-22.2389	5.95771	-3.73279330481007	0.000204698154806369	0.191593421070877
BovineHD2000010348	20	36118038	-22.2389	5.95771	-3.73279330481007	0.000204698154806369	0.191593421070877
BovineHD2000010568	20	36797881	-21.2726	5.71039	-3.72524468556438	0.000210798647099179	0.191593421070877
BovineHD2000017305	20	61691687	-23.9412	6.4273	-3.72492337373392	0.000211062077470129	0.191593421070877
BovineHD2000020854	20	71306481	-21.6887	5.80984	-3.73309764124313	0.000204455722190154	0.191593421070877
BovineHD2000020856	20	71320543	21.6887	5.80984	3.73309764124313	0.000204455722190154	0.191593421070877
BovineHD2000020858	20	71324946	-21.6887	5.80984	-3.73309764124313	0.000204455722190154	0.191593421070877
BovineHD2000020860	20	71331199	-21.7009	5.82103	-3.72801720657684	0.000208606863777144	0.191593421070877
BovineHD2100010099	21	35177917	-21.1163	5.66878	-3.72501667025356	0.000210985555583572	0.191593421070877
BovineHD2100010101	21	35179772	21.1163	5.66878	3.72501667025356	0.000210985555583572	0.191593421070877
BovineHD2100010102	21	35180582	21.1163	5.66878	3.72501667025356	0.000210985555583572	0.191593421070877
BovineHD2100010103	21	35181497	21.1163	5.66878	3.72501667025356	0.000210985555583572	0.191593421070877
BovineHD2100010104	21	35183150	21.1163	5.66878	3.72501667025356	0.000210985555583572	0.191593421070877
BovineHD2100010108	21	35189178	21.1163	5.66878	3.72501667025356	0.000210985555583572	0.191593421070877
BovineHD2100010110	21	35193544	-21.1163	5.66878	-3.72501667025356	0.000210985555583572	0.191593421070877
BovineHD2100010114	21	35199161	-21.1163	5.66878	-3.72501667025356	0.000210985555583572	0.191593421070877
BovineHD2100010115	21	35199999	-21.1163	5.66878	-3.72501667025356	0.000210985555583572	0.191593421070877
BovineHD2100010316	21	35524956	-20.7166	5.5617	-3.72486829566499	0.000211292891862097	0.191593421070877
BovineHD0200014657	2	51090145	-21.4813	5.77188	-3.72171632119864	0.000213708441484377	0.191826228128314
BovineHD0500000482	5	1856741	-45.9135	12.3376	-3.72142880300869	0.000213993670222447	0.191826228128314
BovineHD1000006593	10	20213065	-32.0059	8.59774	-3.72259454228669	0.000212980671735094	0.191826228128314
BovineHD1000018651	10	64673133	21.2244	5.70192	3.72232511154138	0.000213203696911879	0.191826228128314
BovineHD2000010576	20	36848538	-21.2551	5.71176	-3.72128730899057	0.000214088012887918	0.191826228128314
BovineHD2900001496	29	5228740	-28.1505	7.56038	-3.72342395488057	0.000212341682229783	0.191826228128314
BTB-00156962	3	111214429	-22.3101	5.9955	-3.72114085564173	0.000214326903462567	0.191826228128314
BovineHD1500020960	15	72743769	26.4334	7.10805	3.71879770119794	0.000216143909358141	0.192262002548614
BovineHD1500020962	15	72748065	26.4334	7.10805	3.71879770119794	0.000216143909358141	0.192262002548614
BovineHD1500020971	15	72758117	-26.4334	7.10805	-3.71879770119794	0.000216143909358141	0.192262002548614
BovineHD1500020972	15	72759028	26.4334	7.10805	3.71879770119794	0.000216143909358141	0.192262002548614
BovineHD2100005652	21	19661703	-20.9864	5.6453	-3.71749951286911	0.000217235564646455	0.192697638263385
BovineHD2400017262	24	59789029	20.8089	5.5975	3.71753461366682	0.000217300222850157	0.192697638263385
BovineHD0300015934	3	52793342	32.3197	8.71185	3.70985496765899	0.000223793844576989	0.1930716883468
BovineHD0500030052	5	104879909	-28.1509	7.58421	-3.7117774956126	0.000222109366560914	0.1930716883468
BovineHD0900021368	9	76642732	-26.354	7.09116	-3.71645823814439	0.000218257148197683	0.1930716883468
BovineHD1000018330	10	63388934	-24.3759	6.57384	-3.70801540652039	0.000225713692549917	0.1930716883468
BovineHD1000018645	10	64650398	21.1502	5.70399	3.70796582742957	0.000225437004299523	0.1930716883468
BovineHD1300004806	13	16849184	33.3317	8.98392	3.71015102538758	0.000223513397906994	0.1930716883468
BovineHD1400000331	14	2306572	21.5998	5.81423	3.7149889151272	0.000219361476786495	0.1930716883468
BovineHD1400008189	14	28408853	21.1523	5.69561	3.71379009447627	0.000220407211001777	0.1930716883468
BovineHD1500020965	15	72752593	26.5505	7.15765	3.70938785774661	0.00022454280629062	0.1930716883468
BovineHD1800015491	18	52584878	-27.2771	7.35633	-3.70797666771338	0.000225427543213145	0.1930716883468
BovineHD2000010502	20	36565439	-21.6995	5.84129	-3.71484723408699	0.000219505670088171	0.1930716883468
BovineHD2000010511	20	36581570	21.6893	5.83676	3.71598283979468	0.000218517515844586	0.1930716883468
BovineHD2000014674	20	53488503	-23.8215	6.41898	-3.71110363328753	0.000222883204461984	0.1930716883468
BovineHD2000016118	20	58166271	-22.029	5.94281	-3.70683228977538	0.000226404196435252	0.1930716883468
BovineHD2000016119	20	58167277	22.029	5.94281	3.70683228977538	0.000226404196435252	0.1930716883468
BovineHD2000016120	20	58167824	22.029	5.94281	3.70683228977538	0.000226404196435252	0.1930716883468
BovineHD2000016121	20	58168507	-22.029	5.94281	-3.70683228977538	0.000226404196435252	0.1930716883468
BovineHD2000016122	20	58169583	-22.029	5.94281	-3.70683228977538	0.000226404196435252	0.1930716883468
BovineHD2000016123	20	58170636	22.029	5.94281	3.70683228977538	0.000226404196435252	0.1930716883468
BovineHD2000016125	20	58172614	-22.029	5.94281	-3.70683228977538	0.000226404196435252	0.1930716883468
BovineHD2000016454	20	58893271	21.5789	5.81287	3.71226261726135	0.000222106777835938	0.1930716883468
BovineHD2000017770	20	62763371	-24.3463	6.55838	-3.7122429624389	0.000221709087386134	0.1930716883468
BovineHD2100010111	21	35194397	-21.0768	5.67462	-3.71422227391438	0.000220038223201609	0.1930716883468
BovineHD2100010117	21	35203686	-21.0768	5.67462	-3.71422227391438	0.000220038223201609	0.1930716883468
BovineHD2100010170	21	35288197	20.4816	5.51591	3.71318603820584	0.000221067910384386	0.1930716883468
Hapmap47330-BTA-57177	23	7970738	25.7954	6.94644	3.71347049711795	0.000220656718770021	0.1930716883468
BovineHD0100014470	1	51488531	-23.6384	6.38019	-3.70496803386733	0.000228092166316761	0.194107651281983
Hapmap55168-rs29017467	22	40660672	-22.9478	6.19365	-3.70505275564489	0.000228290453805553	0.194107651281983
ARS-BFGL-NGS-23687	23	7722626	-23.257	6.28486	-3.7004802016274	0.000232035545566184	0.195771667222891
BovineHD0200000568	2	1958373	-40.9233	11.0543	-3.70202545615733	0.000230653623703554	0.195771667222891
BovineHD0300001437	3	4627732	-39.3733	10.6404	-3.70035900905981	0.000232144256785196	0.195771667222891
BovineHD0300016738	3	55414443	-25.455	6.88562	-3.69683485292537	0.000235326495889539	0.195771667222891
BovineHD0500000481	5	1855557	-45.5961	12.3317	-3.69747074612584	0.000234749281248888	0.195771667222891
BovineHD0500000483	5	1857782	-45.5961	12.3317	-3.69747074612584	0.000234749281248888	0.195771667222891
BovineHD0500000484	5	1859037	45.5961	12.3317	3.69747074612584	0.000234749281248888	0.195771667222891
BovineHD1000018647	10	64664783	21.1141	5.70912	3.69831077293874	0.000234138641197477	0.195771667222891
BovineHD2000010286	20	36005734	23.7873	6.43437	3.69691205199577	0.000235256349436166	0.195771667222891
BovineHD2000016126	20	58177157	-22.4548	6.07018	-3.69919837632492	0.00023323731225014	0.195771667222891
BovineHD2000017983	20	63324631	-21.7517	5.87919	-3.69977837082999	0.000232665761208824	0.195771667222891
BovineHD2000020922	20	71591346	21.7976	5.89267	3.69910414124667	0.000233297440773094	0.195771667222891
BovineHD2200013963	22	48577790	-23.9334	6.47316	-3.69732866173554	0.000234878138838277	0.195771667222891
BovineHD2200013978	22	48608398	-23.9334	6.47316	-3.69732866173554	0.000234878138838277	0.195771667222891
BovineHD2700002626	27	8372960	32.0841	8.67696	3.69761990374509	0.000234638918667121	0.195771667222891
BovineHD0100017990	1	63466392	-21.2472	5.74818	-3.69633518783337	0.000235805918989872	0.195888652367074
ARS-BFGL-NGS-23253	1	89900842	-21.1193	5.71861	-3.69308275962166	0.000238759618036833	0.197134971125015
BovineHD0300017673	3	58738592	20.6313	5.58523	3.69390338446223	0.000238004756395008	0.197134971125015
BovineHD0300017676	3	58742676	20.6313	5.58523	3.69390338446223	0.000238004756395008	0.197134971125015
BovineHD2000015439	20	56263714	20.5598	5.56667	3.69337503390717	0.000238515649783316	0.197134971125015
BovineHD2000016124	20	58171321	-21.9579	5.94599	-3.69289218448063	0.000239010992679862	0.197134971125015
BovineHD1400009199	14	31947340	21.6694	5.86887	3.69226103151032	0.000239517749734904	0.197271527150252
BovineHD1600015248	16	54783975	-22.44	6.08126	-3.6900247646047	0.00024159242147538	0.19813354303696
BovineHD2000010326	20	36080117	-24.9249	6.75278	-3.69105760886627	0.000240993300722674	0.19813354303696
BovineHD2600014204	26	49312327	-21.0778	5.71162	-3.69033654199684	0.000241302163334313	0.19813354303696
BovineHD2000020847	20	71280563	-22.9187	6.21209	-3.68937024415293	0.000242253769796785	0.198394513987075
ARS-BFGL-NGS-14031	20	36561330	-21.5102	5.8352	-3.68628324650398	0.000245127053937148	0.198755571322432
BovineHD0600021647	6	78103603	-24.3452	6.60622	-3.68519365083209	0.000246132247629828	0.198755571322432
BovineHD0600021648	6	78106873	-24.3452	6.60622	-3.68519365083209	0.000246132247629828	0.198755571322432
BovineHD0600021650	6	78116405	-24.3452	6.60622	-3.68519365083209	0.000246132247629828	0.198755571322432
BovineHD1900012795	19	45637206	25.7014	6.97382	3.68541201235478	0.000245925333333639	0.198755571322432
BovineHD1900012796	19	45641416	-25.7014	6.97382	-3.68541201235478	0.000245925333333639	0.198755571322432
BovineHD2000010373	20	36183304	31.3318	8.49608	3.68779484185648	0.000243678022047685	0.198755571322432
BovineHD2200013972	22	48600883	-20.8206	5.64617	-3.68756165683995	0.000243897089996404	0.198755571322432
BovineHD2800006731	28	26138128	21.2087	5.74991	3.68852729868815	0.000243958282289092	0.198755571322432
BovineHD4100010538	14	2439582	21.4382	5.81445	3.68705552545813	0.000244398816133109	0.198755571322432
BovineHD1400005877	14	20541013	-25.1773	6.83333	-3.68448472413889	0.000246805138735102	0.199020978966527
BovineHD1400002685	14	9543922	23.0051	6.24774	3.68214746452317	0.000249035861495279	0.200540116205017
BovineHD0100019722	1	69423454	-22.2089	6.03364	-3.68084605644354	0.000250577005380296	0.201261724001172
BovineHD0200020981	2	73251815	-20.9025	5.6807	-3.6795641382224	0.000251549628107049	0.201261724001172
BovineHD0400027068	4	96890145	-29.994	8.14724	-3.68149213721457	0.000250709472303158	0.201261724001172
BovineHD0500034491	5	118615306	-37.6974	10.2489	-3.67818985452097	0.000252856343822142	0.201261724001172
BovineHD0500034492	5	118616883	-37.6974	10.2489	-3.67818985452097	0.000252856343822142	0.201261724001172
BovineHD0600021400	6	77209238	27.4683	7.46716	3.67854713170737	0.000252509197044509	0.201261724001172
BovineHD0600021454	6	77443528	30.9955	8.42821	3.67758990343145	0.000253761013933101	0.201261724001172
BovineHD1400006161	14	21387471	-21.5973	5.87057	-3.67891022507184	0.000252156857960189	0.201261724001172
BovineHD2100010100	21	35178827	20.846	5.66689	3.67856090377615	0.00025260118566887	0.201261724001172
BovineHD2100010107	21	35188431	-20.8844	5.679	-3.67747842930093	0.000253734700532302	0.201261724001172
BovineHD4100010986	14	9579452	23.2519	6.32091	3.67856843397549	0.000253224527182441	0.201261724001172
BovineHD1400005957	14	20802458	20.8254	5.66574	3.67567166866111	0.000255315879452625	0.20221752122986
BovineHD1400002692	14	9573768	-22.9894	6.25535	-3.67515806469662	0.000255873309889621	0.202381786847183
BovineHD4100010982	14	9562620	24.7985	6.74854	3.67464666431554	0.000256323434419727	0.202460846497585
ARS-BFGL-NGS-112221	20	71535445	20.9165	5.70065	3.66914299246577	0.00026179761240718	0.203216294101289
BovineHD0100014060	1	50001602	-35.1953	9.58792	-3.67079616851204	0.000260636701696271	0.203216294101289
BovineHD0300016699	3	55235797	-22.9514	6.25053	-3.67191262180967	0.00025913660540177	0.203216294101289
BovineHD1000027655	10	95744212	-21.5295	5.86836	-3.66874220395477	0.000262200514025127	0.203216294101289
BovineHD1000027656	10	95745130	21.5295	5.86836	3.66874220395477	0.000262200514025127	0.203216294101289
BovineHD1000027657	10	95746383	21.5295	5.86836	3.66874220395477	0.000262200514025127	0.203216294101289
BovineHD1000027658	10	95747325	21.5295	5.86836	3.66874220395477	0.000262200514025127	0.203216294101289
BovineHD1200004802	12	15982692	47.5968	12.9587	3.67296102232477	0.000258015154180493	0.203216294101289
BovineHD1400000358	14	2395671	21.5122	5.85982	3.67113665607476	0.000260073461405625	0.203216294101289
BovineHD1400002686	14	9550213	24.9018	6.78244	3.67151054782645	0.000259645662992187	0.203216294101289
BovineHD2000016395	20	58773198	27.8659	7.58885	3.67195293094474	0.000259015873033152	0.203216294101289
BovineHD2000017771	20	62768255	-22.1657	6.03497	-3.67287658430779	0.000258098835059662	0.203216294101289
BovineHD2100010169	21	35286608	-20.1787	5.49554	-3.67183206745834	0.000259109367117566	0.203216294101289
BovineHD4100004730	6	40623156	-23.7396	6.46659	-3.67111568848497	0.000260839165291842	0.203216294101289
BovineHD1400012957	14	45862082	22.7299	6.19872	3.66686993443808	0.000264117492147521	0.204137783095997
BovineHD1500001195	15	4976532	-21.2457	5.79396	-3.66687032703022	0.000264448675309119	0.204137783095997
BovineHD2000020910	20	71538009	-21.3138	5.81222	-3.66706697268858	0.000263890892807033	0.204137783095997
BovineHD2000020885	20	71469650	20.9836	5.72723	3.66383050794188	0.000267295506063517	0.206060243988414
BovineHD0600007887	6	28400587	31.8772	8.70322	3.66269036057919	0.000268577224422757	0.20622870190395
BovineHD2000010177	20	35628427	-22.7788	6.22011	-3.66212173096617	0.000268940766361361	0.20622870190395
BovineHD2000010182	20	35640625	-22.7788	6.22011	-3.66212173096617	0.000268940766361361	0.20622870190395
BovineHD4100014663	20	35624623	-22.7788	6.22011	-3.66212173096617	0.000268940766361361	0.20622870190395
BovineHD4100010534	14	2398876	21.3258	5.82405	3.66167872871971	0.000269425052665135	0.206326419039709
BovineHD1400006162	14	21392110	-21.4896	5.87006	-3.66088251227415	0.000270247923256819	0.206409794605747
BovineHD4100018822	29	5226269	-28.1114	7.6779	-3.66133968923794	0.00026999835814815	0.206409794605747
BovineHD0100016893	1	59658417	-24.3196	6.64456	-3.6600768147176	0.00027105536238324	0.206480975596975
BovineHD0100016894	1	59662398	-24.3196	6.64456	-3.6600768147176	0.00027105536238324	0.206480975596975
BovineHD0400002902	4	9435781	-25.0698	6.85234	-3.65857502692511	0.000272646008318772	0.207146835395212
BovineHD4100010231	13	53323096	36.8155	10.062	3.65886503677201	0.000272625307947098	0.207146835395212
BovineHD1500021590	15	74477846	-20.3317	5.55829	-3.65790557887408	0.000273317670759204	0.207163829429982
BovineHD2000010129	20	35488856	21.2378	5.80606	3.65786781397368	0.000273384981268974	0.207163829429982
BovineHD1400000341	14	2342883	21.2799	5.81953	3.65663550149239	0.00027464923037898	0.207319607770988
BovineHD2100009067	21	31488710	-20.9372	5.72555	-3.65680152998402	0.000274474819214779	0.207319607770988
BovineHD2300001945	23	7684782	-22.7558	6.22318	-3.65661928467439	0.000274666271552639	0.207319607770988
ARS-BFGL-NGS-106093	22	48603179	-20.9099	5.71942	-3.6559476310535	0.000276007421620829	0.207850633374929
BovineHD0400000462	4	1966319	-37.4378	10.2431	-3.65492868369927	0.000276448269772477	0.207850633374929
BovineHD0600005510	6	20066982	31.5586	8.63427	3.65503974279238	0.000276358901459162	0.207850633374929
BovineHD0200000551	2	1909542	-36.9638	10.1184	-3.65312697659709	0.000278359329312683	0.209015682313424
BovineHD0300015760	3	52201317	23.1136	6.32777	3.65272441950324	0.000279308720031876	0.209185226757448
BovineHD2000010320	20	36069115	-22.7254	6.22155	-3.65269104965804	0.00027919688297032	0.209185226757448
BovineHD0100014181	1	50452539	-30.5669	8.37156	-3.65127885364257	0.000280360832268672	0.209682196097424
BovineHD0800004073	8	12733066	22.2615	6.10091	3.64888188811177	0.000282911233819211	0.209682196097424
BovineHD1400009207	14	31968698	26.1133	7.15398	3.6501779429073	0.000281542559446543	0.209682196097424
BovineHD1500006954	15	26184690	-20.4671	5.60908	-3.64892281800224	0.000282867013913737	0.209682196097424
BovineHD1500006955	15	26187153	20.4671	5.60908	3.64892281800224	0.000282867013913737	0.209682196097424
BovineHD2000010318	20	36062631	-22.2013	6.08418	-3.64902090339208	0.000282761070662088	0.209682196097424
BovineHD2000019523	20	67352153	19.9785	5.47569	3.64858127468867	0.000283236210031268	0.209682196097424
BovineHD2800006729	28	26135498	-21.7525	5.96085	-3.64922787857436	0.000282537636438866	0.209682196097424
BovineHD2800006730	28	26136462	-21.7525	5.96085	-3.64922787857436	0.000282537636438866	0.209682196097424
BovineHD1200024402	12	84228732	21.3944	5.86659	3.64682038458457	0.000285175541599339	0.210669672406644
BovineHD1900003099	19	11526692	-27.2718	7.47905	-3.64642568240619	0.000285663180157786	0.210669672406644
BovineHD2000015178	20	55441923	-26.4417	7.24993	-3.64716624850171	0.000285574802004702	0.210669672406644
BovineHD0600021541	6	77636721	-43.8927	12.0368	-3.64654227037086	0.000286602754717264	0.211093334172207
BovineHD2000010378	20	36206236	-21.4135	5.87875	-3.64252604720391	0.000289857286220536	0.213218798478722
BovineHD1000010337	10	32315499	22.5276	6.18665	3.64132446477496	0.000291275949774967	0.213990114252656
ARS-BFGL-NGS-92135	10	32332809	-22.091	6.06774	-3.64072949730872	0.000292827336329575	0.214584540109468
BovineHD0100020322	1	71004477	27.2314	7.48089	3.64012838044671	0.000292785072705446	0.214584540109468
BovineHD0100014062	1	50008434	34.9172	9.59858	3.63774641665746	0.000295916467469452	0.214710306446354
BovineHD0100020303	1	70954421	-27.759	7.62854	-3.63883521617505	0.000294413129096375	0.214710306446354
BovineHD0100047003	1	50440011	30.4436	8.37065	3.6369457569006	0.000296087449336177	0.214710306446354
BovineHD0700024552	7	83647143	20.1461	5.53753	3.63810218635384	0.000294815498797726	0.214710306446354
BovineHD1200013157	12	47866706	-21.889	6.01416	-3.63957726432286	0.000294309689101805	0.214710306446354
BovineHD2000017971	20	63304441	21.5079	5.91402	3.63676484015949	0.000296712508454337	0.214710306446354
BovineHD2100006729	21	22860257	-20.7179	5.69728	-3.63645458885644	0.000296641795015069	0.214710306446354
BovineHD2300002022	23	8023325	23.2997	6.40527	3.63758280291073	0.000295369910168793	0.214710306446354
BovineHD2300002024	23	8031757	23.2997	6.40527	3.63758280291073	0.000295369910168793	0.214710306446354
BovineHD2300002839	23	11541911	20.2009	5.55234	3.63826782941967	0.000294688536392958	0.214710306446354
BovineHD0600021396	6	77186922	-26.9204	7.40455	-3.63565645447731	0.000297663555030901	0.215129264889152
ARS-BFGL-NGS-2769	7	83648346	-20.0648	5.53642	-3.62414701196802	0.000310854651028425	0.215278020049051
ARS-BFGL-NGS-43775	2	73209337	-20.9924	5.79175	-3.62453489877843	0.000310832696540866	0.215278020049051
BovineHD0100020318	1	71000239	26.7981	7.40069	3.6210272285422	0.000314557578496095	0.215278020049051
BovineHD0300000937	3	3176999	21.2457	5.85381	3.62937983979665	0.000305711645124074	0.215278020049051
BovineHD0300018767	3	62629782	-20.568	5.68006	-3.62108850962842	0.000314484446099742	0.215278020049051
BovineHD0400002833	4	9176248	20.6046	5.68556	3.6240229634372	0.000311185841510725	0.215278020049051
BovineHD0400002841	4	9192487	20.6161	5.68587	3.62584793532036	0.000309129989896533	0.215278020049051
BovineHD0400002923	4	9558369	27.6398	7.62164	3.62648983683302	0.000308100841371837	0.215278020049051
BovineHD0600021406	6	77242664	27.0653	7.46861	3.62387378642077	0.000311177305994876	0.215278020049051
BovineHD0700016407	7	57267017	24.8363	6.8383	3.63194068701285	0.000301782120628632	0.215278020049051
BovineHD0700016410	7	57286302	-24.8363	6.8383	-3.63194068701285	0.000301782120628632	0.215278020049051
BovineHD0700024551	7	83646180	20.0648	5.53642	3.62414701196802	0.000310854651028425	0.215278020049051
BovineHD0700024556	7	83655475	20.0406	5.53548	3.62039064362982	0.000315318218550215	0.215278020049051
BovineHD0900021362	9	76631480	25.6944	7.09804	3.61992888177581	0.000315901960654964	0.215278020049051
BovineHD0900021363	9	76632573	25.6876	7.09555	3.62024085518388	0.000315497447784749	0.215278020049051
BovineHD0900021364	9	76633711	25.6876	7.09555	3.62024085518388	0.000315497447784749	0.215278020049051
BovineHD0900021366	9	76635732	-25.6876	7.09555	-3.62024085518388	0.000315497447784749	0.215278020049051
BovineHD0900021367	9	76639839	25.7576	7.10267	3.62646722992903	0.000308157662730845	0.215278020049051
BovineHD0900021369	9	76644166	25.6876	7.09555	3.62024085518388	0.000315497447784749	0.215278020049051
BovineHD0900021370	9	76645382	25.6876	7.09555	3.62024085518388	0.000315497447784749	0.215278020049051
BovineHD0900021373	9	76651571	-25.72	7.08644	-3.62946698201071	0.000304664565244775	0.215278020049051
BovineHD0900021374	9	76657376	25.6876	7.09555	3.62024085518388	0.000315497447784749	0.215278020049051
BovineHD0900021375	9	76660687	25.6876	7.09555	3.62024085518388	0.000315497447784749	0.215278020049051
BovineHD0900021377	9	76663373	25.6876	7.09555	3.62024085518388	0.000315497447784749	0.215278020049051
BovineHD0900021378	9	76664158	-25.6876	7.09555	-3.62024085518388	0.000315497447784749	0.215278020049051
BovineHD0900021387	9	76677063	25.6876	7.09555	3.62024085518388	0.000315497447784749	0.215278020049051
BovineHD1000020958	10	73751807	-44.2683	12.2035	-3.62750850165936	0.000307248540980838	0.215278020049051
BovineHD1000031164	10	19835649	35.7555	9.87721	3.61999997975137	0.000315816775910104	0.215278020049051
BovineHD1200015592	12	56379583	24.3079	6.70874	3.62331823859622	0.000311834327595652	0.215278020049051
BovineHD1300017115	13	59769101	29.9928	8.27796	3.62321151588072	0.000312461805088849	0.215278020049051
BovineHD1400005479	14	19159726	21.1418	5.83406	3.62385714236741	0.000311258219365201	0.215278020049051
BovineHD2000019528	20	67358359	-19.8614	5.46689	-3.63303450407819	0.000300528888771753	0.215278020049051
BovineHD2000020905	20	71524531	21.6717	5.97234	3.62867820653211	0.000305609706612588	0.215278020049051
BovineHD2000020919	20	71580716	-21.6266	5.96031	-3.62843543372744	0.000305861550672794	0.215278020049051
BovineHD2100010314	21	35523597	-19.9983	5.52481	-3.61972628922986	0.000316113879601101	0.215278020049051
BovineHD2100010315	21	35524451	19.9983	5.52481	3.61972628922986	0.000316113879601101	0.215278020049051
BovineHD2100010318	21	35529151	19.9983	5.52481	3.61972628922986	0.000316113879601101	0.215278020049051
BovineHD2100010341	21	35565517	-20.7117	5.70044	-3.6333511097389	0.000300167052982804	0.215278020049051
BovineHD2500004888	25	17322678	-20.3351	5.61011	-3.62472393589431	0.000310174386306699	0.215278020049051
BovineHD2600014088	26	48868203	-21.3206	5.87537	-3.62880976006617	0.00030539652031	0.215278020049051
BovineHD4100000406	1	70999366	-26.7981	7.40069	-3.6210272285422	0.000314557578496095	0.215278020049051
BovineHD4100000407	1	71003408	-26.7981	7.40069	-3.6210272285422	0.000314557578496095	0.215278020049051
BovineHD4100006083	7	57280682	-24.8363	6.8383	-3.63194068701285	0.000301782120628632	0.215278020049051
BTA-93583-no-rs	9	76649263	25.7053	7.10074	3.62008748383971	0.000315742955239127	0.215278020049051
Hapmap38900-BTA-52167	21	35729224	-23.5456	6.49984	-3.62248916896416	0.000312878733297633	0.215278020049051
Hapmap50721-BTA-52111	21	35564875	-20.7117	5.70044	-3.6333511097389	0.000300167052982804	0.215278020049051
Hapmap53974-rs29024107	21	35522405	20.0821	5.52446	3.63512451895751	0.000298357122067666	0.215278020049051
Hapmap59864-rs29017634	6	67213645	20.7541	5.72277	3.62658293099321	0.000308052676653282	0.215278020049051
Hapmap61132-rs29019650	23	11907305	-20.6822	5.69224	-3.63340266749118	0.000300108168442449	0.215278020049051
BovineHD0800004974	8	15904520	20.7678	5.73912	3.61863839752436	0.000317514205008909	0.215470282354761
BovineHD1500001197	15	4978023	20.8885	5.77223	3.61879204397607	0.000317298076090195	0.215470282354761
BovineHD2100010112	21	35195425	20.5613	5.68192	3.61872395246677	0.00031738001550959	0.215470282354761
BovineHD0300017674	3	58739208	20.175	5.57603	3.61816561245187	0.000317990432787519	0.215530613266596
BovineHD2000015819	20	57380406	26.915	7.43941	3.61789442980021	0.00031834865505728	0.215530613266596
BovineHD0400002842	4	9193149	-20.5724	5.68716	-3.61734152019637	0.000319205412470338	0.215857900102354
BovineHD2100012121	21	42498456	-20.6476	5.70923	-3.61652972467391	0.000319968633938372	0.216121243854115
BovineHD2300003339	23	13294780	-25.1704	6.96109	-3.61587050303904	0.000320769057718236	0.216409071832657
ARS-BFGL-BAC-32350	20	46272249	33.1261	9.16121	3.61590881553856	0.000322442180559364	0.216634019202876
BovineHD0100013717	1	48567020	-42.8805	11.8693	-3.61272358100309	0.000324615985730206	0.216634019202876
BovineHD0100013720	1	48577773	42.8805	11.8693	3.61272358100309	0.000324615985730206	0.216634019202876
BovineHD0100013721	1	48581750	42.8805	11.8693	3.61272358100309	0.000324615985730206	0.216634019202876
BovineHD0100013722	1	48587913	-42.8805	11.8693	-3.61272358100309	0.000324615985730206	0.216634019202876
BovineHD0600021651	6	78121738	-24.0671	6.65966	-3.61386317019187	0.000323472032825212	0.216634019202876
BovineHD1000015042	10	49966059	-23.0691	6.3856	-3.61267539463794	0.0003246752257171	0.216634019202876
BovineHD1200013151	12	47848107	-22.414	6.19993	-3.61520210712056	0.000321613860071735	0.216634019202876
BovineHD1500022612	15	77460103	24.3716	6.74528	3.61313392475924	0.000324175017659897	0.216634019202876
BovineHD2000020901	20	71517159	-21.5274	5.96009	-3.61192532327532	0.000325598666658536	0.216634019202876
BovineHD2000020902	20	71522096	21.5274	5.96009	3.61192532327532	0.000325598666658536	0.216634019202876
BovineHD2000020904	20	71523749	-21.5274	5.96009	-3.61192532327532	0.000325598666658536	0.216634019202876
BovineHD1000014999	10	49816854	-22.9842	6.36499	-3.61103473846778	0.000326922049139139	0.216787809500777
BovineHD1500001139	15	4789493	20.6778	5.72709	3.61052471674096	0.000327329603868301	0.216787809500777
BovineHD2000020431	20	69983396	24.9816	6.91781	3.61120065454241	0.000326493172621313	0.216787809500777
BovineHD4100011775	15	4729714	20.6778	5.72709	3.61052471674096	0.000327329603868301	0.216787809500777
BovineHD4100010532	14	2270946	34.8249	9.64587	3.61034307947339	0.000327974751407247	0.216966555770473
BovineHD0100018663	1	66151741	-30.9403	8.5772	-3.60727276966842	0.000331381854324928	0.217973483407783
BovineHD0600021476	6	77487127	44.0881	12.2188	3.60821848299342	0.000330687539208526	0.217973483407783
BovineHD0700025397	7	86596475	-23.6172	6.54677	-3.60745833441529	0.000331181361387648	0.217973483407783
BovineHD2000021320	20	36853445	-44.8101	12.4191	-3.60816001159504	0.000330271620421811	0.217973483407783
Hapmap60268-rs29018851	3	55248361	22.334	6.18777	3.60937785341084	0.00033035694865115	0.217973483407783
BovineHD1000015000	10	49818359	-22.9342	6.35928	-3.60641456265489	0.000332459085062176	0.218185614370413
BovineHD1200013154	12	47858784	-22.3673	6.20166	-3.60666337722481	0.00033217850216402	0.218185614370413
BovineHD2000014684	20	53508687	-23.1489	6.41921	-3.60619141607768	0.000333098167209787	0.218357178475648
BovineHD1300013382	13	45856596	-37.9285	10.5197	-3.60547354011997	0.000333676215407357	0.218488389468223
ARS-BFGL-NGS-29744	22	48880998	-27.505	7.63006	-3.60482093194549	0.000334468143191129	0.218491013037788
BovineHD1700019651	17	67767858	-20.9922	5.82295	-3.60507989936372	0.000334140895369786	0.218491013037788
BovineHD2000014675	20	53491496	23.0754	6.40227	3.60425286656139	0.000335251700461665	0.218491013037788
BovineHD2100010166	21	35282815	19.7473	5.47927	3.60400199296622	0.00033556969111326	0.218491013037788
BovineHD2900001499	29	5239175	30.9355	8.58226	3.60458667064386	0.000334894010216513	0.218491013037788
BovineHD1500006001	15	23407537	24.3055	6.74626	3.60281103900531	0.000337083126856361	0.218983212774087
BovineHD4100015775	22	48572971	-22.3849	6.2131	-3.60285525743993	0.000337059418195823	0.218983212774087
BovineHD0100013725	1	48607576	-38.544	10.7006	-3.60204100704633	0.000338065069255686	0.219128699335562
BovineHD0100016892	1	59654988	23.8806	6.62955	3.60214494196439	0.000337899809535261	0.219128699335562
BovineHD2000010498	20	36549069	21.4207	5.94737	3.60170966326292	0.000338455817748636	0.21913630813183
BovineHD0900021365	9	76634644	25.5632	7.09945	3.60072963398573	0.000339743503666596	0.219287688217334
BovineHD2800008943	28	33443876	-21.6511	6.01317	-3.60061332042833	0.000339827439232232	0.219287688217334
BovineHD2800008944	28	33444382	21.6511	6.01317	3.60061332042833	0.000339827439232232	0.219287688217334
BovineHD0600018568	6	67214509	-20.5806	5.72329	-3.59593869959411	0.000345908968043627	0.219315518573337
BovineHD0600021394	6	77177951	26.1835	7.27678	3.59822613848433	0.00034293654068233	0.219315518573337
BovineHD0700031059	7	106332244	-29.8702	8.29728	-3.59999903582861	0.000340616564533261	0.219315518573337
BovineHD1500021201	15	73429999	24.3951	6.78192	3.59707870337603	0.000344391650242962	0.219315518573337
BovineHD1500022616	15	77469176	-22.7958	6.33702	-3.59724286809889	0.000344178399822256	0.219315518573337
BovineHD1600005793	16	20796899	-30.2966	8.41653	-3.59965448943923	0.000341059929129735	0.219315518573337
BovineHD2000017972	20	63305721	-21.1796	5.88944	-3.59619929908446	0.000345536109331723	0.219315518573337
BovineHD2000017978	20	63311721	21.2183	5.89467	3.59957385231065	0.000341428080460872	0.219315518573337
BovineHD2000017979	20	63312468	-21.1796	5.88944	-3.59619929908446	0.000345536109331723	0.219315518573337
BovineHD2000020841	20	71265120	-21.5353	5.98489	-3.59827833093006	0.000342901913046479	0.219315518573337
BovineHD2000020909	20	71537325	-21.3666	5.93551	-3.59979176178627	0.000340915903237616	0.219315518573337
BovineHD2100010343	21	35566785	-20.5084	5.70371	-3.59562460223258	0.00034631900470174	0.219315518573337
BovineHD2100010344	21	35567359	-20.5084	5.70371	-3.59562460223258	0.00034631900470174	0.219315518573337
BovineHD2100018886	21	64211097	-23.192	6.44499	-3.59845399294646	0.000342840608448243	0.219315518573337
BovineHD2300002032	23	8071217	20.1997	5.61717	3.59606349816723	0.000345713158472162	0.219315518573337
BovineHD2500004933	25	17488416	20.6756	5.74527	3.59871685751932	0.000342269221383041	0.219315518573337
BTB-01629562	3	62593709	-20.8472	5.79767	-3.59578934296019	0.00034627055954068	0.219315518573337
BovineHD0300000938	3	3179581	21.9751	6.11343	3.59456148185225	0.000347710232801304	0.219738750759261
BovineHD2000020842	20	71265821	-21.4852	5.97723	-3.59450782385821	0.000347747430207364	0.219738750759261
BovineHD0900021361	9	76628339	-25.6041	7.12615	-3.59297797548466	0.000349758869226711	0.220047804971022
BovineHD2100012085	21	42410188	20.1988	5.62106	3.59341476518664	0.000349183470181114	0.220047804971022
BovineHD2200014431	22	50563249	23.1262	6.43511	3.59375364212888	0.000348737666564961	0.220047804971022
BovineHD2200014439	22	50600741	-22.2086	6.18074	-3.59319434242502	0.000349473730150789	0.220047804971022
BovineHD2000019116	20	66289186	20.9634	5.83515	3.59260687385928	0.00035024843316007	0.220116292753176
BovineHD0600007888	6	28401806	-30.9461	8.61454	-3.5923102104117	0.000350673618810039	0.220144216717923
BovineHD1200001121	12	3660445	20.297	5.65095	3.59178545200365	0.000351880827989743	0.220281056572937
BovineHD1200026043	12	88960105	24.4041	6.79542	3.59125705254421	0.000352034564043775	0.220281056572937
BovineHD2100010317	21	35528294	19.861	5.52965	3.59172822873057	0.000351477043552167	0.220281056572937
BovineHD2100010164	21	35280290	-19.7652	5.50499	-3.59041524144458	0.000353186330247085	0.220762838495773
BovineHD1900008878	19	30205973	-20.319	5.65999	-3.58993567126444	0.000353791328587027	0.220902185911205
BovineHD2800008206	28	31052235	-20.842	5.80709	-3.58906095824242	0.000354958767947593	0.221392033884258
BovineHD2100010167	21	35283500	19.7584	5.50563	3.58876277555884	0.000355357563183843	0.221401930214652
BovineHD0300018772	3	62637990	20.6968	5.767	3.58883301543263	0.000357514863549923	0.221858541904774
BovineHD1300017071	13	59579696	20.2048	5.6326	3.5871178496609	0.000357565076711803	0.221858541904774
BovineHD2000016046	20	57993253	-22.208	6.19112	-3.58707309824394	0.00035762531293012	0.221858541904774
BovineHD2000016047	20	57994987	22.208	6.19112	3.58707309824394	0.00035762531293012	0.221858541904774
BovineHD2500004923	25	17444047	-20.4022	5.68885	-3.5863487348058	0.000358669559631086	0.222267872086882
BovineHD1600022295	16	77078827	19.9961	5.57641	3.58583748325536	0.0003592922341121	0.222415356757139
BovineHD0200019251	2	66555661	-29.5952	8.25367	-3.58570187565047	0.000360138413092541	0.222462807500276
BovineHD2100019311	21	65819478	-25.2603	7.04541	-3.58535557192555	0.000359944333822231	0.222462807500276
BovineHD0600021410	6	77261209	-26.0614	7.27099	-3.58429869935181	0.000361480926357587	0.222815995183748
BovineHD0900017707	9	64476940	-20.2515	5.64978	-3.58447585569704	0.000361240132951947	0.222815995183748
BovineHD4100010992	14	9677448	-24.1701	6.74353	-3.58419106906917	0.000362118366222895	0.222971202450607
BovineHD0300000943	3	3197249	-21.9615	6.1304	-3.58239266605768	0.000364046687931654	0.223823003810288
BovineHD0700024554	7	83650204	-19.8119	5.53101	-3.58196785035644	0.0003646630892217	0.223823003810288
BovineHD2000015560	20	56555601	-20.986	5.85866	-3.58204777201613	0.000364450314491085	0.223823003810288
BovineHD0500030056	5	104885759	-28.0694	7.83768	-3.58134039664799	0.00036545513288457	0.224071276973843
BovineHD0100020317	1	70998547	26.6026	7.433	3.57898560473564	0.000368738046463588	0.225402050742036
BovineHD0700024553	7	83649660	-19.7629	5.52203	-3.57891934668953	0.000368795135090856	0.225402050742036
BovineHD1500020969	15	72756563	-24.5256	6.85271	-3.57896365087681	0.00036873375840964	0.225402050742036
BovineHD1300007163	13	24768624	-20.8664	5.83317	-3.57719730438167	0.000371363553208133	0.226732154759696
BovineHD0600021404	6	77231649	25.9782	7.26317	3.57670273448095	0.000371843347532468	0.226785610252816
BovineHD0300000939	3	3181215	-21.8862	6.12238	-3.57478627592538	0.000374528161459107	0.227067976177194
BovineHD0300000947	3	3221344	21.8862	6.12238	3.57478627592538	0.000374528161459107	0.227067976177194
BovineHD0800004115	8	12881352	24.5059	6.85321	3.57582796966677	0.000373101478646956	0.227067976177194
BovineHD2000020124	20	69073184	-21.7229	6.07613	-3.57512100629842	0.000374127952916099	0.227067976177194
BovineHD2000020857	20	71322653	21.0169	5.87928	3.57474044440816	0.000374662690875423	0.227067976177194
BovineHD4100004028	5	104944931	-22.3113	6.23951	-3.57580963889793	0.000373092255833083	0.227067976177194
BovineHD1600011637	16	41406393	49.0102	13.713	3.5739954787428	0.000375641292489301	0.227422678673043
BovineHD0700016409	7	57285061	24.1756	6.76512	3.57356558346341	0.000376282826835337	0.227438721147902
BovineHD1400005948	14	20774975	20.5041	5.73791	3.5734439891877	0.000376454529184706	0.227438721147902
BovineHD2000001736	20	5609247	20.6879	5.79069	3.57261397173739	0.000377663857556772	0.227931176227591
BovineHD1400002703	14	9620567	-22.5054	6.3001	-3.5722290122379	0.000378174224076963	0.228001200261775
ARS-BFGL-NGS-119384	25	17439343	20.34	5.72066	3.55553380204382	0.000402562543553505	0.228074793405404
BovineHD0100002356	1	7214442	19.2049	5.39823	3.55762907471523	0.000399386265107091	0.228074793405404
BovineHD0100020311	1	70982187	-26.6834	7.50146	-3.55709421899204	0.000400222183153645	0.228074793405404
BovineHD0100020312	1	70983550	-26.7459	7.51736	-3.5578846829206	0.000399078230987131	0.228074793405404
BovineHD0100027302	1	96044837	-20.5591	5.77457	-3.56028241063837	0.000395443585897775	0.228074793405404
BovineHD0200019745	2	68297661	-20.8807	5.84688	-3.57125509673535	0.000379558027835237	0.228074793405404
BovineHD0200036883	2	127044845	21.4698	6.02267	3.56483088065592	0.000391303025799546	0.228074793405404
BovineHD0300012380	3	40646601	-21.7728	6.122	-3.55648480888599	0.000401097900126829	0.228074793405404
BovineHD0300017773	3	59128666	-20.4403	5.72407	-3.5709381611336	0.000380187745191942	0.228074793405404
BovineHD0300017784	3	59159217	-20.4053	5.73778	-3.55630574891334	0.000401366365250375	0.228074793405404
BovineHD0400002847	4	9200721	-19.989	5.61771	-3.55821144202887	0.000399584607923794	0.228074793405404
BovineHD0500030054	5	104882980	-27.8984	7.83636	-3.56012230168088	0.000395680460077831	0.228074793405404
BovineHD0600006684	6	24202998	29.1803	8.18037	3.56711249002184	0.000385461549593738	0.228074793405404
BovineHD0600011061	6	40590372	-22.7134	6.37749	-3.56149519638604	0.000394058607435002	0.228074793405404
BovineHD0600011184	6	41214880	20.5428	5.76127	3.56567215214701	0.000387582606507642	0.228074793405404
BovineHD0600012352	6	45340181	24.4681	6.864	3.56469988344988	0.000389104758087916	0.228074793405404
BovineHD0600017029	6	61769566	19.9847	5.61767	3.55747133598093	0.000399621809461637	0.228074793405404
BovineHD0600018567	6	67211960	20.3936	5.73049	3.55878816645697	0.000397659426840206	0.228074793405404
BovineHD0600018569	6	67217920	-20.3936	5.73049	-3.55878816645697	0.000397659426840206	0.228074793405404
BovineHD0600018572	6	67223410	20.3936	5.73049	3.55878816645697	0.000397659426840206	0.228074793405404
BovineHD0600018574	6	67230598	20.4417	5.74494	3.55820948521656	0.000398667739257475	0.228074793405404
BovineHD0600021372	6	77057518	27.4702	7.72252	3.55715491834272	0.000400094694260533	0.228074793405404
BovineHD0900016525	9	60238906	20.3014	5.68704	3.56976564258384	0.000381683519557279	0.228074793405404
BovineHD0900017709	9	64490295	20.2565	5.67727	3.56800011273024	0.00038439721790991	0.228074793405404
BovineHD1100008251	11	27693430	-22.1406	6.19952	-3.57134100704571	0.000379435770291393	0.228074793405404
BovineHD1200024776	12	85515676	23.8172	6.69849	3.55560730851281	0.000402488978643153	0.228074793405404
BovineHD1400000430	14	2685708	-30.4314	8.52589	-3.56929305914104	0.000383017792526771	0.228074793405404
BovineHD1400004579	14	16163901	26.8079	7.51124	3.56903786858095	0.000382690576565835	0.228074793405404
BovineHD1400004580	14	16165603	26.8079	7.51124	3.56903786858095	0.000382690576565835	0.228074793405404
BovineHD1400004581	14	16166623	-26.8079	7.51124	-3.56903786858095	0.000382690576565835	0.228074793405404
BovineHD1400004582	14	16167749	26.8079	7.51124	3.56903786858095	0.000382690576565835	0.228074793405404
BovineHD1400005495	14	19253361	-20.7986	5.85003	-3.55529800701877	0.000403483876179209	0.228074793405404
BovineHD1400006179	14	21449750	-21.3227	5.97156	-3.57070849158344	0.000381922086056665	0.228074793405404
BovineHD1400012928	14	45746521	19.7302	5.52935	3.56826751788185	0.000383832626415492	0.228074793405404
BovineHD1500001199	15	4981947	20.6001	5.784	3.56156639004149	0.000393548790999744	0.228074793405404
BovineHD1500001207	15	4997824	20.6001	5.784	3.56156639004149	0.000393548790999744	0.228074793405404
BovineHD1500021589	15	74475742	19.8206	5.55885	3.56559360299342	0.00038766075375759	0.228074793405404
BovineHD1600004308	16	15971976	23.8431	6.67608	3.57142215192149	0.000379642869701031	0.228074793405404
BovineHD1600015204	16	54668520	21.5929	6.0626	3.56165671494078	0.00039341581725602	0.228074793405404
BovineHD1600015205	16	54669223	21.5929	6.0626	3.56165671494078	0.00039341581725602	0.228074793405404
BovineHD1600015240	16	54760437	20.0968	5.64184	3.56210030770103	0.000392799603722045	0.228074793405404
BovineHD2000006596	20	21930618	20.2599	5.68461	3.5639911972853	0.000389993619148337	0.228074793405404
BovineHD2000010500	20	36552699	-21.1367	5.9463	-3.55459697627096	0.000403936809488956	0.228074793405404
BovineHD2000010501	20	36555632	21.1367	5.9463	3.55459697627096	0.000403936809488956	0.228074793405404
BovineHD2000014672	20	53477951	-22.949	6.45241	-3.55665557520368	0.0004015980955121	0.228074793405404
BovineHD2000014676	20	53492027	23.5697	6.61835	3.56126527004465	0.000394211808383255	0.228074793405404
BovineHD2000014678	20	53494653	22.8648	6.42696	3.55763844803764	0.000399408932613631	0.228074793405404
BovineHD2000015131	20	55268233	-26.7729	7.5302	-3.55540357493825	0.000402721558221946	0.228074793405404
BovineHD2000017107	20	60978972	20.5652	5.7686	3.5650244426724	0.000388487866247993	0.228074793405404
BovineHD2000020428	20	69976455	20.9486	5.871	3.56814852665645	0.000385240831572454	0.228074793405404
BovineHD2000020888	20	71476327	21.2992	5.96884	3.56839854980197	0.000383644205690181	0.228074793405404
BovineHD2000020908	20	71535997	-20.6449	5.78932	-3.5660319346659	0.00038702488787908	0.228074793405404
BovineHD2100009600	21	33586250	20.564	5.78411	3.55525742076136	0.000402978401840177	0.228074793405404
BovineHD2100018885	21	64209953	22.897	6.43776	3.55667188587335	0.000400817594654285	0.228074793405404
BovineHD2100018887	21	64211947	-22.897	6.43776	-3.55667188587335	0.000400817594654285	0.228074793405404
BovineHD2100018889	21	64215354	22.897	6.43776	3.55667188587335	0.000400817594654285	0.228074793405404
BovineHD2100018890	21	64216060	22.897	6.43776	3.55667188587335	0.000400817594654285	0.228074793405404
BovineHD2100018891	21	64219018	22.897	6.43776	3.55667188587335	0.000400817594654285	0.228074793405404
BovineHD2500004911	25	17413097	20.7643	5.83062	3.56125077607527	0.000395230411055108	0.228074793405404
BovineHD2500004917	25	17433923	20.3838	5.71932	3.56402509389228	0.00038994413489281	0.228074793405404
BovineHD2500004918	25	17435072	20.3838	5.71932	3.56402509389228	0.00038994413489281	0.228074793405404
BovineHD2500004919	25	17436065	20.3838	5.71932	3.56402509389228	0.00038994413489281	0.228074793405404
BovineHD2600012743	26	45386876	-22.8232	6.39864	-3.56688296262956	0.000385793132329955	0.228074793405404
BovineHD2800008203	28	31047345	-20.6263	5.78149	-3.56764432698145	0.000384694266076376	0.228074793405404
BTB-01288585	10	38986604	24.1672	6.78045	3.56424721073085	0.000389764696249636	0.228074793405404
BovineHD1500022617	15	77472714	-22.6655	6.37751	-3.553973259156	0.000404878877480678	0.22819766352024
BovineHD2300008875	23	30657764	-20.564	5.78623	-3.55395482032342	0.000404943785374764	0.22819766352024
BovineHD1400007522	14	26083558	25.5087	7.17855	3.55346135361598	0.000405653600631144	0.228375077377327
BovineHD0300016690	3	55198273	-22.9471	6.46274	-3.55067664798522	0.000410042442460728	0.228711007948034
BovineHD0300018754	3	62587363	20.5273	5.78101	3.55081551493597	0.000409680011038612	0.228711007948034
BovineHD0500028849	5	100743623	21.3852	6.03072	3.54604425342248	0.000417149382641492	0.228711007948034
BovineHD0600001652	6	7513522	28.3729	7.98935	3.5513402216701	0.000408878555889306	0.228711007948034
BovineHD0600011731	6	43230538	21.1171	5.95442	3.54645792537308	0.000416430768327676	0.228711007948034
BovineHD0800004973	8	15903469	20.4214	5.75156	3.55058453706473	0.000410033280528844	0.228711007948034
BovineHD0800004975	8	15904988	20.4214	5.75156	3.55058453706473	0.000410033280528844	0.228711007948034
BovineHD0900017693	9	64426367	20.0549	5.65279	3.54778790650281	0.000414333280058458	0.228711007948034
BovineHD0900017694	9	64429646	20.0549	5.65279	3.54778790650281	0.000414333280058458	0.228711007948034
BovineHD0900017696	9	64439415	-20.0549	5.65279	-3.54778790650281	0.000414333280058458	0.228711007948034
BovineHD0900017700	9	64458578	-20.0549	5.65279	-3.54778790650281	0.000414333280058458	0.228711007948034
BovineHD0900017706	9	64474421	-20.0549	5.65279	-3.54778790650281	0.000414333280058458	0.228711007948034
BovineHD0900017708	9	64489545	-20.0549	5.65279	-3.54778790650281	0.000414333280058458	0.228711007948034
BovineHD1100008252	11	27696654	22.0016	6.2014	3.54784403521785	0.000414512372340815	0.228711007948034
BovineHD1300007164	13	24773530	20.6067	5.81165	3.54575722901414	0.000417481987570911	0.228711007948034
BovineHD1300007167	13	24788324	-20.6067	5.81165	-3.54575722901414	0.000417481987570911	0.228711007948034
BovineHD1400009200	14	31949439	23.2274	6.54033	3.55141101442894	0.000408770537022634	0.228711007948034
BovineHD1400009201	14	31950320	-23.2183	6.54395	-3.54805583783495	0.000413957116903998	0.228711007948034
BovineHD1400009204	14	31953692	23.2274	6.54033	3.55141101442894	0.000408770537022634	0.228711007948034
BovineHD1500016423	15	56912132	21.6661	6.11011	3.54594270806909	0.000417193462653611	0.228711007948034
BovineHD2000016048	20	57996139	22.3201	6.28838	3.54941972336277	0.000412911578888242	0.228711007948034
BovineHD2000016397	20	58782009	27.0965	7.63926	3.54700586182431	0.000415543254116152	0.228711007948034
BovineHD2000017769	20	62759839	-21.0417	5.93371	-3.54612881317085	0.000416904151453369	0.228711007948034
BovineHD2100015362	21	53674069	19.8044	5.57687	3.55116759042258	0.00040929195368856	0.228711007948034
BovineHD2300000031	23	192684	-23.0199	6.49253	-3.54559778699521	0.000417844097448305	0.228711007948034
BovineHD2300003341	23	13308506	-25.4187	7.16959	-3.54534917617325	0.00041811739818685	0.228711007948034
BovineHD2500004908	25	17399519	20.3388	5.72934	3.54993768915791	0.00041102412114456	0.228711007948034
BovineHD2500004934	25	17490535	20.3811	5.74598	3.54701895934201	0.00041552296252718	0.228711007948034
BovineHD2500004936	25	17497260	20.3811	5.74598	3.54701895934201	0.00041552296252718	0.228711007948034
BovineHD2900001491	29	5216880	26.9423	7.58375	3.5526355694742	0.000407553034557085	0.228711007948034
BovineHD0100020301	1	70947973	-26.9098	7.59138	-3.54478368886816	0.000419423093614259	0.229208377777869
BovineHD1900012802	19	45672322	-24.511	6.91799	-3.54308115507539	0.000421665636304334	0.229624044249323
BovineHD1900012809	19	45679418	24.511	6.91799	3.54308115507539	0.000421665636304334	0.229624044249323
BovineHD2000019557	20	67414391	-21.3357	6.02172	-3.54312389151272	0.000421598516977868	0.229624044249323
BovineHD2500004926	25	17455431	-20.3532	5.74583	-3.54225586207737	0.000422963755511733	0.229624044249323
BovineHD2500004932	25	17481797	-20.3532	5.74583	-3.54225586207737	0.000422963755511733	0.229624044249323
BovineHD2600008774	26	32835213	-39.354	11.1094	-3.54240553045169	0.000422728061991272	0.229624044249323
BovineHD2600008775	26	32837481	39.354	11.1094	3.54240553045169	0.000422728061991272	0.229624044249323
BovineHD1400012929	14	45747321	-19.5775	5.52856	-3.54115719102262	0.000424697679909585	0.230306274336947
BovineHD2000020883	20	71460489	-21.061	5.94783	-3.54095527276334	0.000425017070290312	0.230306274336947
BovineHD2100010072	21	35097444	-26.4874	7.4812	-3.5405282574988	0.000425693255151563	0.230456696588751
ARS-BFGL-NGS-116395	23	11543048	-19.592	5.53684	-3.53848043288229	0.000428950027384992	0.231427845001745
BovineHD0900024494	9	87208004	-29.9169	8.45488	-3.53841804969438	0.00042908820912806	0.231427845001745
BovineHD1300022761	13	78602953	-33.4585	9.45557	-3.5384963571736	0.000428963209530813	0.231427845001745
BovineHD2300002833	23	11512182	19.592	5.53684	3.53848043288229	0.000428950027384992	0.231427845001745
BovineHD0100017983	1	63457644	-22.2801	6.30843	-3.53179792753506	0.000439977985701666	0.231958096661252
BovineHD0100025577	1	89879588	19.9532	5.64994	3.53157732648488	0.000440100992660418	0.231958096661252
BovineHD0100025578	1	89881996	19.9532	5.64994	3.53157732648488	0.000440100992660418	0.231958096661252
BovineHD0100025579	1	89882734	-19.9532	5.64994	-3.53157732648488	0.000440100992660418	0.231958096661252
BovineHD0200019747	2	68302255	-20.6621	5.84438	-3.53537928745222	0.0004339263680656	0.231958096661252
BovineHD0200019749	2	68305462	20.6621	5.84438	3.53537928745222	0.0004339263680656	0.231958096661252
BovineHD0200019750	2	68314500	-20.6621	5.84438	-3.53537928745222	0.0004339263680656	0.231958096661252
BovineHD0300017778	3	59147127	-24.1555	6.83131	-3.53599821996074	0.000432928886684533	0.231958096661252
BovineHD0300017780	3	59152689	-24.1555	6.83131	-3.53599821996074	0.000432928886684533	0.231958096661252
BovineHD0300018776	3	62646056	-20.1444	5.70365	-3.53184364398236	0.000439705103418776	0.231958096661252
BovineHD0400025485	4	91835877	21.0622	5.96206	3.53270513882785	0.00043826083271669	0.231958096661252
BovineHD0600011651	6	42880483	-20.6317	5.83555	-3.53551935978614	0.000435749995722297	0.231958096661252
BovineHD0600021537	6	77623501	-21.9653	6.21519	-3.53413169991585	0.00043606103222964	0.231958096661252
BovineHD0700005237	7	18726071	-20.5484	5.81417	-3.53419318664573	0.000436000779621541	0.231958096661252
BovineHD0700027236	7	93242153	-20.7268	5.86331	-3.53499985503069	0.000435014056643215	0.231958096661252
BovineHD1000010336	10	32314036	-21.8368	6.18037	-3.53325124547559	0.000437372383544131	0.231958096661252
BovineHD1400000325	14	2264522	-33.8256	9.57423	-3.53298385353182	0.000437846357642224	0.231958096661252
BovineHD1400005907	14	20603053	-23.6453	6.68587	-3.53660780122856	0.000432262109770987	0.231958096661252
BovineHD1700007977	17	28064849	23.5856	6.67061	3.53574860470032	0.000433369794282067	0.231958096661252
BovineHD1700007979	17	28069993	23.5856	6.67061	3.53574860470032	0.000433369794282067	0.231958096661252
BovineHD2000010941	20	38347984	-21.854	6.18277	-3.53466164841972	0.000435163722494884	0.231958096661252
BovineHD2500004878	25	17306524	20.7263	5.86874	3.53164393038369	0.000440031431066612	0.231958096661252
BovineHD2500004880	25	17308026	20.7263	5.86874	3.53164393038369	0.000440031431066612	0.231958096661252
BovineHD2500004914	25	17421394	20.2352	5.72274	3.5359285936457	0.000433118830438606	0.231958096661252
Hapmap51446-BTA-41504	1	89877873	-19.9532	5.64994	-3.53157732648488	0.000440100992660418	0.231958096661252
BovineHD0700005332	7	19137835	-24.6218	6.97588	-3.52956186172927	0.000443447004703764	0.232239703466148
BovineHD0900027006	9	95288106	-24.8733	7.04651	-3.52987507290843	0.000442971223210708	0.232239703466148
BovineHD1100008255	11	27713136	21.9016	6.20468	3.5298516603596	0.000442970117250113	0.232239703466148
BovineHD1500001166	15	4882184	-20.1872	5.71767	-3.53066896130767	0.000441627764368061	0.232239703466148
BovineHD2000020439	20	69994882	-20.5352	5.81693	-3.53024705471787	0.000442926193688518	0.232239703466148
BovineHD2000020907	20	71534422	-20.9564	5.93591	-3.53044436320632	0.000442035821671673	0.232239703466148
BTA-35941-no-rs	14	2276443	-20.6057	5.83749	-3.52989041522983	0.000443430482465927	0.232239703466148
BovineHD4100017263	25	17482445	20.2861	5.74964	3.52823828970162	0.000445631162859104	0.233172372283294
BovineHD1400004073	14	14120505	23.0804	6.54291	3.52754355477914	0.000446741893664197	0.233426087809454
BovineHD2000017690	20	62568554	20.7629	5.88612	3.52743403124639	0.000446923505277873	0.233426087809454
BovineHD0700031060	7	106338369	-29.2812	8.3039	-3.52619853321933	0.000449016879741216	0.234096509058301
BovineHD1000018657	10	64687933	19.5157	5.53405	3.52647699243773	0.000448633324079873	0.234096509058301
BovineHD2000010119	20	35406683	20.226	5.73828	3.52474957652816	0.000451396508001642	0.235125121074682
BovineHD0100027296	1	96026399	20.3405	5.77451	3.52246337784505	0.000455279173724342	0.235227677550615
BovineHD0500030063	5	104907962	31.1078	8.83182	3.5222411688644	0.000455613978655165	0.235227677550615
BovineHD0500030064	5	104909505	31.1078	8.83182	3.5222411688644	0.000455613978655165	0.235227677550615
BovineHD1000018658	10	64691002	-19.5754	5.5547	-3.5241147136659	0.000453074592391923	0.235227677550615
BovineHD1600013578	16	48892376	-34.6838	9.84257	-3.52385606604779	0.000453384056971969	0.235227677550615
BovineHD1900007784	19	26274441	35.1959	9.99106	3.52273932896009	0.0004548137393237	0.235227677550615
BovineHD2000015661	20	56794773	-20.3798	5.78491	-3.52292429787153	0.000454502009669993	0.235227677550615
BovineHD2000020884	20	71463193	-21.1885	6.01638	-3.52180214680589	0.000456396255567553	0.235227677550615
BovineHD2100015371	21	53717946	-20.1088	5.70871	-3.52247705698836	0.0004558326220895	0.235227677550615
BovineHD4100000278	1	50880815	19.8207	5.62654	3.52271555876258	0.000456475488146082	0.235227677550615
BovineHD4100004904	6	45371880	23.6882	6.72268	3.52362450689308	0.000453283589879145	0.235227677550615
BovineHD4100014787	20	56790392	-20.3798	5.78491	-3.52292429787153	0.000454502009669993	0.235227677550615
BovineHD0100019721	1	69421063	-21.1407	6.00505	-3.52048692350605	0.000458585316419353	0.235475414593835
BovineHD0500027628	5	97022215	20.5723	5.84247	3.52116484979812	0.000457434904270139	0.235475414593835
BovineHD2500004921	25	17441246	20.0399	5.692	3.52071328179902	0.000458200895482007	0.235475414593835
BovineHD2500004922	25	17442603	-20.0399	5.692	-3.52071328179902	0.000458200895482007	0.235475414593835
BovineHD1200013246	12	48265319	-48.7518	13.8496	-3.52008722273567	0.000459264858868469	0.23561509792851
ARS-BFGL-NGS-31970	15	27858313	20.3362	5.79665	3.50826770634763	0.000479832157791766	0.235897737270618
ARS-BFGL-NGS-57708	3	62615411	-20.2573	5.77966	-3.50492935570605	0.00048574106714467	0.235897737270618
BovineHD0100013724	1	48606775	38.4073	10.9413	3.51030499118021	0.000476359494031965	0.235897737270618
BovineHD0100014051	1	49955902	23.1798	6.60935	3.50712248556969	0.000481908043318068	0.235897737270618
BovineHD0100017979	1	63450580	-19.9955	5.69266	-3.51250557735751	0.000472375664398057	0.235897737270618
BovineHD0100020316	1	70991631	-26.3898	7.53371	-3.50289565167759	0.000489527615376309	0.235897737270618
BovineHD0100031480	1	111261136	22.3591	6.38113	3.50394052464062	0.000487559206479324	0.235897737270618
BovineHD0200019248	2	66550531	28.325	8.06867	3.51049181587548	0.00047598878177699	0.235897737270618
BovineHD0200019746	2	68301484	20.6085	5.87555	3.50750142539847	0.000481618067231667	0.235897737270618
BovineHD0300017770	3	59115772	20.0857	5.71709	3.51327336109804	0.000471036401083879	0.235897737270618
BovineHD0300031351	3	109147155	-22.7382	6.49077	-3.50315910130847	0.000488924532809644	0.235897737270618
BovineHD0300031353	3	109151195	22.7382	6.49077	3.50315910130847	0.000488924532809644	0.235897737270618
BovineHD0400002824	4	9155979	19.8871	5.66839	3.50842126247488	0.000479602002348455	0.235897737270618
BovineHD0400002826	4	9157466	19.8655	5.67171	3.50255919290655	0.000490007769992463	0.235897737270618
BovineHD0400002831	4	9171340	-19.8777	5.67393	-3.50333895553875	0.000488642589924003	0.235897737270618
BovineHD0400002832	4	9175665	19.8655	5.67171	3.50255919290655	0.000490007769992463	0.235897737270618
BovineHD0400002835	4	9181924	-19.8655	5.67171	-3.50255919290655	0.000490007769992463	0.235897737270618
BovineHD0400002836	4	9184443	19.8655	5.67171	3.50255919290655	0.000490007769992463	0.235897737270618
BovineHD0400002838	4	9187560	19.8655	5.67171	3.50255919290655	0.000490007769992463	0.235897737270618
BovineHD0400002839	4	9188973	-19.8655	5.67171	-3.50255919290655	0.000490007769992463	0.235897737270618
BovineHD0400002840	4	9190080	19.8655	5.67171	3.50255919290655	0.000490007769992463	0.235897737270618
BovineHD0400002843	4	9194698	19.9028	5.67438	3.50748451813238	0.000481222158277728	0.235897737270618
BovineHD0400002845	4	9196384	-19.8655	5.67171	-3.50255919290655	0.000490007769992463	0.235897737270618
BovineHD0400002848	4	9202160	-19.8655	5.67171	-3.50255919290655	0.000490007769992463	0.235897737270618
BovineHD0500001982	5	7106137	25.0751	7.14268	3.51060106290636	0.000475671563410544	0.235897737270618
BovineHD0500034932	5	119585232	20.3131	5.78873	3.50907712054285	0.00047848340276695	0.235897737270618
BovineHD0600007877	6	28377391	30.7373	8.76101	3.50841969133696	0.000479521036839027	0.235897737270618
BovineHD0600007885	6	28396182	-29.9944	8.54236	-3.51125450109806	0.000474565574874573	0.235897737270618
BovineHD0600021506	6	77559025	-43.0768	12.2858	-3.50622670074395	0.00048501557885273	0.235897737270618
BovineHD0600026035	6	93907375	20.7208	5.89397	3.51559305527514	0.000466970609295754	0.235897737270618
BovineHD0900013543	9	49159975	-23.8483	6.78343	-3.51566980126573	0.00046700280415821	0.235897737270618
BovineHD1000012046	10	38990531	-23.2551	6.61464	-3.5157015347774	0.000466824208929237	0.235897737270618
BovineHD1000014599	10	48482470	-38.8847	11.1002	-3.50306300787373	0.000489097895275565	0.235897737270618
BovineHD1000014601	10	48484121	-38.8847	11.1002	-3.50306300787373	0.000489097895275565	0.235897737270618
BovineHD1000014604	10	48487400	-38.8847	11.1002	-3.50306300787373	0.000489097895275565	0.235897737270618
BovineHD1000014605	10	48488024	-38.8847	11.1002	-3.50306300787373	0.000489097895275565	0.235897737270618
BovineHD1000018655	10	64679648	19.3797	5.52615	3.50690806438479	0.000482205669591065	0.235897737270618
BovineHD1000018659	10	64691723	-19.3797	5.52615	-3.50690806438479	0.000482205669591065	0.235897737270618
BovineHD1000018660	10	64692842	19.386	5.52995	3.50563748315988	0.000484515189735292	0.235897737270618
BovineHD1000018661	10	64694482	-19.3797	5.52615	-3.50690806438479	0.000482205669591065	0.235897737270618
BovineHD1000018665	10	64700009	-19.3797	5.52615	-3.50690806438479	0.000482205669591065	0.235897737270618
BovineHD1000018668	10	64704938	19.3797	5.52615	3.50690806438479	0.000482205669591065	0.235897737270618
BovineHD1200026611	12	90841961	20.1873	5.74283	3.51521810675225	0.000467618933666189	0.235897737270618
BovineHD1300004805	13	16841997	-25.1004	7.14835	-3.51135576741486	0.000474429574650186	0.235897737270618
BovineHD1300012261	13	42247767	-27.7609	7.91442	-3.50763543001256	0.000480912127531838	0.235897737270618
BovineHD1400002699	14	9605099	21.252	6.03888	3.51919561243144	0.000460784104824878	0.235897737270618
BovineHD1400008435	14	29133103	20.9374	5.95421	3.51640267978456	0.000465614489878184	0.235897737270618
BovineHD1500001203	15	4988217	20.5848	5.86273	3.51112877447878	0.00047512269152598	0.235897737270618
BovineHD1500022249	15	76401394	-19.4541	5.55195	-3.5040121038554	0.000487947851564727	0.235897737270618
BovineHD1600005794	16	20800258	-29.6525	8.44758	-3.51017687905885	0.000476459471727344	0.235897737270618
BovineHD2000015663	20	56799674	-20.3503	5.78354	-3.51865812287976	0.00046182466049658	0.235897737270618
BovineHD2000016450	20	58884236	20.9305	5.97215	3.50468424269317	0.000486222926017531	0.235897737270618
BovineHD2000020859	20	71329325	-20.6302	5.88201	-3.50733847783326	0.000481565999605252	0.235897737270618
BovineHD2000020918	20	71578878	-19.8772	5.67065	-3.50527717281088	0.000485117865750297	0.235897737270618
BovineHD2000020974	20	71730537	-21.8039	6.22312	-3.50369268148453	0.000489014235232746	0.235897737270618
BovineHD2000021368	20	58888066	20.9305	5.97215	3.50468424269317	0.000486222926017531	0.235897737270618
BovineHD2100009582	21	33533203	-20.0622	5.71998	-3.50738988597862	0.000481348438282747	0.235897737270618
BovineHD2100019704	21	67074342	33.0044	9.37642	3.51993618033322	0.000460442253667106	0.235897737270618
BovineHD2300000014	23	70685	-22.7397	6.47457	-3.51215601962756	0.000472945182538397	0.235897737270618
BovineHD2300000018	23	86995	-22.7397	6.47457	-3.51215601962756	0.000472945182538397	0.235897737270618
BovineHD2300000020	23	99781	22.7397	6.47457	3.51215601962756	0.000472945182538397	0.235897737270618
BovineHD2300000025	23	149624	-22.7397	6.47457	-3.51215601962756	0.000472945182538397	0.235897737270618
BovineHD2300000030	23	181959	-22.7397	6.47457	-3.51215601962756	0.000472945182538397	0.235897737270618
BovineHD2400017235	24	59677123	21.6977	6.17331	3.51475950503053	0.000468495402040504	0.235897737270618
BovineHD2500004935	25	17493384	-20.2195	5.75615	-3.51267774467309	0.00047211650510645	0.235897737270618
BovineHD2900001490	29	5215682	-29.8587	8.50855	-3.50925833426377	0.000478037648285521	0.235897737270618
BovineHD2900001495	29	5222725	-29.8587	8.50855	-3.50925833426377	0.000478037648285521	0.235897737270618
BovineHD2900001498	29	5232689	-29.8587	8.50855	-3.50925833426377	0.000478037648285521	0.235897737270618
BovineHD2900001501	29	5241433	30.0697	8.54791	3.51778387933425	0.000463240009346304	0.235897737270618
BovineHD2900001515	29	5278388	37.3955	10.6706	3.50453582741364	0.000486447073743296	0.235897737270618
BTA-22647-no-rs	3	52806252	-29.6988	8.45895	-3.51093220789814	0.000475089722553424	0.235897737270618
Hapmap31564-BTC-007633	14	9606819	-21.2482	6.04714	-3.51376022384135	0.000470230341678735	0.235897737270618
Hapmap39581-BTA-70101	4	9203380	19.8655	5.67171	3.50255919290655	0.000490007769992463	0.235897737270618
Hapmap55216-rs29014075	29	5224367	-29.8587	8.50855	-3.50925833426377	0.000478037648285521	0.235897737270618
BovineHD0400005780	4	19339958	-21.2285	6.06502	-3.5001533383237	0.000494374524864502	0.235915362245846
BovineHD1000014598	10	48481351	-36.1441	10.3251	-3.50060532101384	0.00049355138796329	0.235915362245846
BovineHD1400012868	14	45486059	-32.219	9.20643	-3.49961928782384	0.000495348774460691	0.235915362245846
BovineHD1400012870	14	45495995	32.219	9.20643	3.49961928782384	0.000495348774460691	0.235915362245846
BovineHD1400012871	14	45498366	-32.219	9.20643	-3.49961928782384	0.000495348774460691	0.235915362245846
BovineHD1500004669	15	18499025	-28.6593	8.18751	-3.50036824382505	0.00049398298577131	0.235915362245846
BovineHD1500010841	15	39284002	-31.2669	8.92995	-3.50135219122168	0.00049219401713476	0.235915362245846
BovineHD2000010567	20	36794431	-22.1445	6.32558	-3.50078569870273	0.000493223247377358	0.235915362245846
BovineHD2000016391	20	58756752	-23.4005	6.68634	-3.49974724587742	0.000495115181776099	0.235915362245846
BovineHD2200011592	22	40525454	-20.6493	5.89983	-3.49998220287703	0.000494729281148604	0.235915362245846
BovineHD2300004692	23	18358600	24.8395	7.09578	3.50060176612014	0.000493902850672035	0.235915362245846
BTA-51296-no-rs	20	69974084	20.0392	5.72302	3.50150794510591	0.000491911388130403	0.235915362245846
UA-IFASA-6990	4	118351287	-20.0282	5.72058	-3.501078561964	0.000493122878517889	0.235915362245846
BovineHD0400005781	4	19340592	21.2332	6.06781	3.49931853502334	0.000495941046414435	0.236003037166209
BovineHD2000019539	20	67377937	-19.3332	5.52568	-3.49879109901406	0.000496863159232071	0.236247399891413
BovineHD1500009286	15	34308641	-21.6452	6.18739	-3.49827633299339	0.000497849561180763	0.236521903971286
BovineHD4100002453	3	109105538	23.2616	6.64969	3.4981480339685	0.000498389248255682	0.236583903075303
BovineHD0400002849	4	9203946	-19.8479	5.67478	-3.49756290111687	0.00049915997563176	0.236755384635559
ARS-BFGL-NGS-110091	20	58362004	20.0546	5.74179	3.49274355209787	0.000508053233824361	0.237940854880592
BovineHD0400002844	4	9195864	-19.82	5.67204	-3.49433360836665	0.000505131872626261	0.237940854880592
BovineHD0600011066	6	40611876	22.1604	6.34484	3.49266490565562	0.000508243881721348	0.237940854880592
BovineHD0600011070	6	40626954	22.1604	6.34484	3.49266490565562	0.000508243881721348	0.237940854880592
BovineHD0600021388	6	77141513	-26.8854	7.69306	-3.49476021245122	0.000505988194739801	0.237940854880592
BovineHD1700007971	17	28049713	-23.2913	6.66604	-3.49402343820319	0.000505665536571761	0.237940854880592
BovineHD2000015660	20	56793777	-20.6404	5.9049	-3.49546986401125	0.000505923274220966	0.237940854880592
BovineHD2000016183	20	58349987	-20.0546	5.74179	-3.49274355209787	0.000508053233824361	0.237940854880592
BovineHD2000016185	20	58358185	-20.0546	5.74179	-3.49274355209787	0.000508053233824361	0.237940854880592
BovineHD2000016186	20	58360870	-20.0546	5.74179	-3.49274355209787	0.000508053233824361	0.237940854880592
BovineHD2000016187	20	58362806	-20.0546	5.74179	-3.49274355209787	0.000508053233824361	0.237940854880592
BovineHD2000016188	20	58364192	-20.0546	5.74179	-3.49274355209787	0.000508053233824361	0.237940854880592
BovineHD2100010074	21	35101745	-20.7647	5.93994	-3.49577605160995	0.000502630363562518	0.237940854880592
BovineHD2300008286	23	29164268	-19.7802	5.66082	-3.49422875131165	0.000505370431478356	0.237940854880592
BovineHD2400014440	24	51429103	20.6268	5.89996	3.49609149892542	0.00050231175615531	0.237940854880592
BovineHD2500004870	25	17278702	-20.6407	5.90505	-3.49543187610604	0.000503667587043579	0.237940854880592
BovineHD1400012943	14	45804718	-20.3689	5.83258	-3.49226242931944	0.000509040905960273	0.238121181269431
ARS-BFGL-NGS-35980	5	116109703	-24.071	6.89393	-3.49162234023264	0.000512105518358777	0.238254582029902
BovineHD0400006443	4	21677305	21.5519	6.17409	3.49070065386154	0.000512375235352672	0.238254582029902
BovineHD0600011062	6	40594677	22.1261	6.33895	3.4904992151697	0.000512309447362484	0.238254582029902
BovineHD1000021262	10	74582345	31.9573	9.15507	3.49066692007816	0.000511993539585495	0.238254582029902
BovineHD1400002725	14	9668801	-23.1655	6.63709	-3.4903097592469	0.000512622690896445	0.238254582029902
BovineHD1500001208	15	4998555	20.2006	5.78673	3.49084889047873	0.000511871859136134	0.238254582029902
BovineHD2500004927	25	17457745	20.0878	5.75299	3.49171474311619	0.000510067681103357	0.238254582029902
BovineHD4100014545	20	14101082	-31.1251	8.91704	-3.49051927545464	0.000512492734592645	0.238254582029902
BovineHD1000018447	10	63853650	20.2811	5.81103	3.49010416397781	0.000513320309883267	0.238387188826198
BovineHD0200013324	2	46020926	23.4637	6.72321	3.48995494711604	0.000515005914690955	0.238595059905393
BovineHD0600004100	6	15136683	-27.7793	7.96154	-3.48918676537454	0.000514788020749484	0.238595059905393
BovineHD2300000022	23	115443	22.6268	6.48397	3.48965217297427	0.000514354259572504	0.238595059905393
ARS-BFGL-BAC-13222	13	64660314	21.7849	6.24532	3.4881959611357	0.000516710806682347	0.239193251335793
BovineHD2000016063	20	58030158	20.0751	5.7564	3.48744006670836	0.000518059866080127	0.239625897144059
BovineHD1400009202	14	31951283	22.7537	6.5271	3.48603514577684	0.000520785701493078	0.239927010099577
BovineHD1700019478	17	67266509	-20.5635	5.89848	-3.48623713227815	0.000520399362650453	0.239927010099577
BovineHD2000016052	20	58008864	-20.1434	5.77755	-3.48649514067381	0.000519861963746608	0.239927010099577
BovineHD2100012094	21	42438099	-20.2062	5.79617	-3.48612963387892	0.000520560602164425	0.239927010099577
BovineHD2100012098	21	42450664	-20.246	5.80721	-3.48635575431231	0.000520261612484422	0.239927010099577
ARS-BFGL-BAC-20850	14	9542083	-22.3861	6.44269	-3.4746511162263	0.000542998020698397	0.240045582376774
BovineHD0100005504	1	18250779	-21.1061	6.06345	-3.48087310029769	0.000530750503317124	0.240045582376774
BovineHD0100005506	1	18253004	-21.1102	6.06025	-3.48338764902438	0.000525829730404317	0.240045582376774
BovineHD0100006870	1	23227553	32.7482	9.42458	3.47476492321143	0.000542725975767529	0.240045582376774
BovineHD0100006871	1	23230462	32.864	9.45	3.47767195767196	0.000537019129499855	0.240045582376774
BovineHD0100006872	1	23233384	-32.7482	9.42458	-3.47476492321143	0.000542725975767529	0.240045582376774
BovineHD0100006874	1	23242904	32.7482	9.42458	3.47476492321143	0.000542725975767529	0.240045582376774
BovineHD0100033527	1	118792685	19.7954	5.68919	3.47947598867326	0.000533432824652549	0.240045582376774
BovineHD0200019744	2	68296805	20.4208	5.86426	3.48224669438258	0.000528036883686495	0.240045582376774
BovineHD0300001700	3	5523913	-20.8991	6.00768	-3.47873055821881	0.000536259854482725	0.240045582376774
BovineHD0400005785	4	19344855	21.6047	6.21265	3.47753374164004	0.000537245995137371	0.240045582376774
BovineHD0600011063	6	40597413	22.1813	6.38002	3.47668189127934	0.000539247356956456	0.240045582376774
BovineHD0700005238	7	18726597	-20.3232	5.83577	-3.48252244348218	0.000527502661299788	0.240045582376774
BovineHD0700005239	7	18728264	-20.3232	5.83577	-3.48252244348218	0.000527502661299788	0.240045582376774
BovineHD0700005240	7	18728864	-20.3232	5.83577	-3.48252244348218	0.000527502661299788	0.240045582376774
BovineHD0700014580	7	50242593	20.1597	5.78856	3.48267963016709	0.000527198361662652	0.240045582376774
BovineHD0700014582	7	50244695	-20.1772	5.7958	-3.48134856275234	0.000529870307743958	0.240045582376774
BovineHD0700016413	7	57305879	-23.9882	6.89752	-3.47780071677936	0.000537509028600415	0.240045582376774
BovineHD0800001441	8	4450755	-26.8657	7.72662	-3.4770313539426	0.000538236456647621	0.240045582376774
BovineHD0800004783	8	15265357	28.6984	8.25663	3.47580065959114	0.000542096651092189	0.240045582376774
BovineHD0900009556	9	34877634	21.2827	6.12105	3.47696882070886	0.000538680547303886	0.240045582376774
BovineHD0900026095	9	92366456	-20.0293	5.76138	-3.47647612204021	0.000539607908858193	0.240045582376774
BovineHD1000017664	10	60703288	22.4968	6.47062	3.4767611140818	0.000538769941737695	0.240045582376774
BovineHD1000020954	10	73748885	41.9997	12.0898	3.47397806415325	0.000544292805360175	0.240045582376774
BovineHD1000020957	10	73751004	41.9997	12.0898	3.47397806415325	0.000544292805360175	0.240045582376774
BovineHD1000020959	10	73752532	41.9997	12.0898	3.47397806415325	0.000544292805360175	0.240045582376774
BovineHD1000020960	10	73753184	-41.9997	12.0898	-3.47397806415325	0.000544292805360175	0.240045582376774
BovineHD1000020962	10	73755051	41.9997	12.0898	3.47397806415325	0.000544292805360175	0.240045582376774
BovineHD1000020967	10	73763835	-42.0105	12.0906	-3.47464145699965	0.000543017237663811	0.240045582376774
BovineHD1000020970	10	73766212	-41.9997	12.0898	-3.47397806415325	0.000544292805360175	0.240045582376774
BovineHD1000020972	10	73770130	-41.9997	12.0898	-3.47397806415325	0.000544292805360175	0.240045582376774
BovineHD1000020974	10	73771867	41.9997	12.0898	3.47397806415325	0.000544292805360175	0.240045582376774
BovineHD1000020975	10	73772587	41.9997	12.0898	3.47397806415325	0.000544292805360175	0.240045582376774
BovineHD1000020976	10	73774487	-41.9997	12.0898	-3.47397806415325	0.000544292805360175	0.240045582376774
BovineHD1000020978	10	73778267	-41.9997	12.0898	-3.47397806415325	0.000544292805360175	0.240045582376774
BovineHD1400012867	14	45478315	32.2618	9.27654	3.47778374264543	0.000537027639751783	0.240045582376774
BovineHD1500001196	15	4977204	-20.168	5.79011	-3.48318080312809	0.000526229229032341	0.240045582376774
BovineHD1500001200	15	4984549	20.168	5.79011	3.48318080312809	0.000526229229032341	0.240045582376774
BovineHD1500001205	15	4995408	20.168	5.79011	3.48318080312809	0.000526229229032341	0.240045582376774
BovineHD1500001206	15	4996454	20.168	5.79011	3.48318080312809	0.000526229229032341	0.240045582376774
BovineHD2000010123	20	35436051	20.0185	5.7454	3.48426567340829	0.00052413708005853	0.240045582376774
BovineHD2000010503	20	36566323	21.351	6.1318	3.48201180729965	0.000528672401878936	0.240045582376774
BovineHD2000015647	20	56775970	-20.0125	5.75269	-3.47880730579955	0.000534742773066739	0.240045582376774
BovineHD2000017844	20	62918065	20.3348	5.84937	3.47640857049563	0.000539466646187828	0.240045582376774
BovineHD2100015505	21	54234044	-20.4846	5.89195	-3.47670974804606	0.000539192303402623	0.240045582376774
BovineHD2100015612	21	54612134	-18.7008	5.37641	-3.47830615596653	0.000535771747943513	0.240045582376774
BovineHD2100015613	21	54619575	-18.7119	5.37098	-3.48388934607837	0.000524906537263363	0.240045582376774
BovineHD2100015652	21	54790314	-20.461	5.87215	-3.48441371558969	0.000523852187021665	0.240045582376774
BovineHD2100015654	21	54792887	20.4413	5.8755	3.47907412135137	0.000534310182112889	0.240045582376774
BovineHD2100016241	21	56484968	19.1069	5.49127	3.47950474116188	0.000533376565833416	0.240045582376774
BovineHD2300004843	23	19099912	20.7221	5.95573	3.479355175604	0.000533714406324654	0.240045582376774
BovineHD2300004844	23	19101105	20.7221	5.95573	3.479355175604	0.000533714406324654	0.240045582376774
BovineHD2500004874	25	17294248	20.4276	5.87168	3.47900430541174	0.000534356539440007	0.240045582376774
BovineHD2500004881	25	17309912	20.4276	5.87168	3.47900430541174	0.000534356539440007	0.240045582376774
BovineHD2500004920	25	17437677	20.0059	5.74509	3.48226050418705	0.000528099827546005	0.240045582376774
BovineHD2600014233	26	49403158	22.79	6.55837	3.47494880587707	0.000542360427757638	0.240045582376774
BovineHD2200013893	22	48305692	-20.1262	5.79488	-3.47310039207024	0.000546045447796007	0.240451715957459
BovineHD2200013894	22	48310219	-20.1262	5.79488	-3.47310039207024	0.000546045447796007	0.240451715957459
BovineHD1300007166	13	24782009	-20.234	5.82634	-3.47284916431242	0.000546594001941103	0.240510096374664
BovineHD0300031347	3	109129964	-23.1947	6.67994	-3.47229166729042	0.000547803381245858	0.240567935891063
BovineHD0400002837	4	9186322	-19.7273	5.68194	-3.47193036181304	0.000549190935400468	0.240567935891063
BovineHD0700025180	7	85843110	22.8399	6.5783	3.47200644543423	0.000549379609849132	0.240567935891063
BovineHD0900017687	9	64406752	21.0328	6.05906	3.47129752799939	0.000549662165797444	0.240567935891063
BovineHD0900017688	9	64407575	-21.0328	6.05906	-3.47129752799939	0.000549662165797444	0.240567935891063
BovineHD1400005796	14	20298747	-26.3103	7.57981	-3.47110283767007	0.000550054068272713	0.240567935891063
BovineHD2100006468	21	22011632	-24.967	7.19039	-3.47227340937001	0.000547747659034383	0.240567935891063
BovineHD4100005904	7	33485418	-20.8333	6.00048	-3.47193891155374	0.000549614331659219	0.240567935891063
BovineHD2100014364	21	49993604	-20.2411	5.83283	-3.47020228602582	0.000551916452501991	0.241200004855672
BovineHD2500011540	25	40887585	-41.1184	11.8511	-3.4695851018049	0.000553118153913284	0.241542603736961
ARS-BFGL-BAC-36842	20	55395520	33.7778	9.73932	3.46818874418337	0.000556956170814362	0.242034766416392
BovineHD0200004563	2	15989770	-22.8419	6.58701	-3.46771904096092	0.000557000467568243	0.242034766416392
BovineHD1000020953	10	73745511	-41.9718	12.1009	-3.46848581510466	0.000555393820051005	0.242034766416392
BovineHD1200022255	12	78200023	22.5739	6.50993	3.46761025080147	0.000557175476365044	0.242034766416392
BovineHD1400005690	14	19889208	20.0135	5.77099	3.4679491733654	0.00055643869098138	0.242034766416392
BovineHD2300008306	23	29216645	19.5601	5.63895	3.46874861454703	0.000554860096822828	0.242034766416392
Hapmap43014-BTA-68033	3	58673264	-22.7033	6.54583	-3.46836077319454	0.000555601496013975	0.242034766416392
BovineHD2300006909	23	25024681	20.9596	6.0448	3.46737691900476	0.000557604614362623	0.242039334487084
BovineHD0600011064	6	40604003	21.9981	6.34531	3.4668282558299	0.000558724613413147	0.242061035444657
BovineHD2100015616	21	54633399	18.6191	5.37045	3.46695342103548	0.000558468926021268	0.242061035444657
BovineHD2400014766	24	52323887	29.68	8.55794	3.46812433833376	0.000558910587374225	0.242061035444657
BovineHD0900017690	9	64412428	-19.6444	5.66722	-3.46632034754253	0.000559763289804334	0.242248876244281
BovineHD1900012793	19	45632873	19.4112	5.6003	3.46610003035552	0.000560307966398327	0.24230323135389
BovineHD0300016691	3	55198768	-22.3403	6.44739	-3.46501452525751	0.000562582935358172	0.242427985429093
BovineHD0600021369	6	77043589	27.4006	7.90441	3.46649528554313	0.000562692922191915	0.242427985429093
BovineHD1300022081	13	76321643	-21.5571	6.22034	-3.46558226720726	0.000561322660440455	0.242427985429093
BovineHD2000014387	20	52184876	32.3113	9.32491	3.46505220961918	0.000562411356605961	0.242427985429093
BovineHD2000020862	20	71350905	-20.6545	5.96013	-3.46544454567266	0.00056212919943838	0.242427985429093
BovineHD2100015508	21	54237880	-20.361	5.87677	-3.46465830719936	0.000563268703467604	0.24249535535339
BovineHD2100015618	21	54642800	-18.6253	5.37623	-3.46437931412905	0.000563749345437	0.242521696647404
BovineHD1000020963	10	73757336	41.8872	12.0945	3.4633263053454	0.000565969897539167	0.243295941508619
BovineHD0100013715	1	48554118	-41.9052	12.1046	-3.46192356624754	0.000569020088547508	0.244243952350769
BovineHD2000015338	20	55934848	-20.6819	5.97404	-3.4619620893064	0.000568892402490564	0.244243952350769
BovineHD0100014508	1	51634167	-33.823	9.77349	-3.46068804490515	0.000571497718082091	0.244409026631462
BovineHD0200015563	2	54913568	-21.6411	6.25143	-3.46178394383365	0.000570912287188045	0.244409026631462
BovineHD0600011065	6	40611032	-21.9662	6.34774	-3.46047569686219	0.000571940989123421	0.244409026631462
BovineHD0900009554	9	34870641	-21.2091	6.12792	-3.46106019660831	0.000570626838050029	0.244409026631462
BovineHD1200012715	12	45986931	22.1779	6.40888	3.46049543758036	0.00057189976736255	0.244409026631462
BovineHD1900012792	19	45631205	19.3628	5.59455	3.46101116264936	0.000570729024978512	0.244409026631462
BovineHD2000020026	20	68858451	-19.3759	5.59975	-3.46013661324166	0.000574092185045844	0.245147114949772
BovineHD0600006674	6	24164022	-23.9455	6.92405	-3.45830835999162	0.000576388160485006	0.245945891525743
BovineHD0400034662	4	118357823	19.641	5.68059	3.45756338690171	0.000577957167162521	0.246110984385245
BovineHD1800014390	18	48772705	24.4087	7.05974	3.45745027437271	0.000578243517757321	0.246110984385245
BovineHD2000016960	20	60429468	24.3142	7.03264	3.45733607862766	0.000578436699797141	0.246110984385245
Hapmap48940-BTA-90883	11	27670747	-20.9856	6.06987	-3.45733928403738	0.00057847772199285	0.246110984385245
BovineHD0600012359	6	45355767	23.5965	6.82616	3.45677511221536	0.000579621711225485	0.246235312724513
BovineHD4100004905	6	45378880	-23.5965	6.82616	-3.45677511221536	0.000579621711225485	0.246235312724513
BovineHD2100015705	21	54972349	19.3571	5.60046	3.45634108626791	0.000580588031942769	0.246464734872762
BovineHD0300016769	3	55514156	-26.6191	7.70244	-3.45593084788716	0.000581602129028047	0.246519675919927
BovineHD0600018573	6	67224678	-20.0101	5.78972	-3.45614295682693	0.000581996567909877	0.246519675919927
BovineHD2700012979	27	44587751	-20.9109	6.05077	-3.45590726469524	0.000581603767568577	0.246519675919927
BovineHD0900025887	9	91725730	19.3465	5.60051	3.45441754411652	0.000584674903026437	0.247020597619589
BovineHD2100012459	21	43494139	-24.4469	7.07603	-3.45488925287202	0.000583622115890371	0.247020597619589
BovineHD2400017234	24	59675199	21.3454	6.17957	3.45418856004544	0.000585115022445271	0.247020597619589
BovineHD4100014835	20	62425462	-30.3186	8.77652	-3.45451272258253	0.000584423914603435	0.247020597619589
Hapmap54994-rs29026820	14	19849178	-19.5114	5.6487	-3.4541398905943	0.000585315357541732	0.247020597619589
BovineHD0600012729	6	46720764	-22.1857	6.42322	-3.45398413879643	0.000585842568630503	0.247062758696829
BovineHD0100005505	1	18251701	20.9379	6.06251	3.45366853003129	0.00058627355070618	0.247064305991873
BovineHD2600014084	26	48860316	-19.6305	5.6843	-3.45345952887779	0.000586720356547836	0.247072514544198
BovineHD0500034288	5	118101631	21.0538	6.10306	3.44971211162925	0.00059473701519874	0.248159737376725
BovineHD0500034289	5	118102159	21.0538	6.10306	3.44971211162925	0.00059473701519874	0.248159737376725
BovineHD0500034291	5	118103648	21.0538	6.10306	3.44971211162925	0.00059473701519874	0.248159737376725
BovineHD0600007599	6	27504056	-26.1053	7.56655	-3.45009284284119	0.000593912937103355	0.248159737376725
BovineHD0800004966	8	15889877	19.8317	5.74891	3.44964523709712	0.000594881872638743	0.248159737376725
BovineHD0800004968	8	15894531	-19.8317	5.74891	-3.44964523709712	0.000594881872638743	0.248159737376725
BovineHD2000010946	20	38374284	-22.9854	6.66263	-3.4498989137923	0.000594332555897	0.248159737376725
BovineHD2000020879	20	71450096	19.5333	5.65986	3.45119843953737	0.00059152594900127	0.248159737376725
BovineHD2000020880	20	71451359	19.5333	5.65986	3.45119843953737	0.00059152594900127	0.248159737376725
BovineHD2000020882	20	71457713	19.5333	5.65986	3.45119843953737	0.00059152594900127	0.248159737376725
BovineHD4100004166	5	118097434	-21.0538	6.10306	-3.44971211162925	0.00059473701519874	0.248159737376725
BTB-00508549	12	88862272	20.8011	6.02581	3.45200064389684	0.000589799592165333	0.248159737376725
BTB-01340958	20	60400902	23.4236	6.78773	3.45087385620819	0.000592323119439347	0.248159737376725
BovineHD0800004117	8	12886415	23.64	6.85452	3.4488191733338	0.000596673931977421	0.248228593417537
BovineHD1000017634	10	60596471	-26.8212	7.77671	-3.44891348655151	0.000596764239659166	0.248228593417537
BovineHD2000016368	20	58725443	21.4132	6.20856	3.44898011777288	0.000596373213837299	0.248228593417537
BovineHD2100009602	21	33594219	19.9082	5.77224	3.44895569137804	0.000596377423372908	0.248228593417537
ARS-BFGL-NGS-112959	3	120122176	31.3232	9.08399	3.44817640706342	0.000598071828672	0.2482367322135
BovineHD0300018778	3	62653721	-20.3105	5.89012	-3.44823195452724	0.000597999825510372	0.2482367322135
BovineHD2000016111	20	58158895	-19.9303	5.77961	-3.44838146518537	0.000597674437908347	0.2482367322135
BovineHD0100018309	1	64737292	-21.8114	6.32885	-3.44634491258285	0.000602071758714611	0.248449432589853
BovineHD0100019206	1	68078717	22.7093	6.59344	3.44422638258633	0.000606729684583638	0.248449432589853
BovineHD0300018780	3	62662307	-20.3784	5.91458	-3.44545174805312	0.00060432924676572	0.248449432589853
BovineHD0300031343	3	109113960	-22.0265	6.39083	-3.44657892636794	0.000601559292730209	0.248449432589853
BovineHD0400002767	4	9000981	-21.0698	6.11379	-3.44627473302158	0.000602225524044164	0.248449432589853
BovineHD0400002768	4	9002191	21.0698	6.11379	3.44627473302158	0.000602225524044164	0.248449432589853
BovineHD0500034290	5	118102868	21.0358	6.10753	3.44424014290556	0.000606748749642193	0.248449432589853
BovineHD0600001630	6	7469872	39.8189	11.5499	3.44755365847323	0.000599478111875434	0.248449432589853
BovineHD1200025984	12	88840434	-20.7023	6.01015	-3.44455629227224	0.00060600212297973	0.248449432589853
BovineHD1200025985	12	88841579	-20.7023	6.01015	-3.44455629227224	0.00060600212297973	0.248449432589853
BovineHD1200025987	12	88843123	-20.7023	6.01015	-3.44455629227224	0.00060600212297973	0.248449432589853
BovineHD1200025988	12	88843873	-20.7023	6.01015	-3.44455629227224	0.00060600212297973	0.248449432589853
BovineHD1200025989	12	88844514	-20.7023	6.01015	-3.44455629227224	0.00060600212297973	0.248449432589853
BovineHD1300002004	13	7574935	-20.5905	5.9749	-3.44616646303704	0.000604219213687671	0.248449432589853
BovineHD1400005526	14	19370370	23.0507	6.68912	3.44599887578635	0.000603177748704959	0.248449432589853
BovineHD2000020025	20	68857912	-19.2445	5.58657	-3.44477917577333	0.000605609912320835	0.248449432589853
BovineHD2100015507	21	54236076	-20.2497	5.87707	-3.44554344256577	0.000603829982198118	0.248449432589853
BovineHD3000043163	X	146957260	-29.2475	8.48413	-3.44731869973704	0.00059999097806435	0.248449432589853
UA-IFASA-1397	24	59670860	-21.3107	6.18225	-3.44707832908731	0.000600565291657334	0.248449432589853
BovineHD1900003100	19	11529937	25.9804	7.5455	3.44316480021205	0.000609476946811916	0.249041224285895
BovineHD2000017977	20	63310792	-19.8003	5.75111	-3.44286581199108	0.000609738815669211	0.249041224285895
BovineHD2500004889	25	17325714	19.1685	5.56773	3.44278547989935	0.000609916918039208	0.249041224285895
BovineHD2700011481	27	39564531	20.7745	6.03326	3.44332914543713	0.000608712516366713	0.249041224285895
BovineHD1200025986	12	88842478	-20.7107	6.01698	-3.442042353473	0.000611616494964252	0.249271043618385
BovineHD1400005081	14	17796479	-35.5416	10.3242	-3.44255244958447	0.000611773148710331	0.249271043618385
BovineHD2400014840	24	52465359	-20.0034	5.81081	-3.44244606173666	0.000611275509340648	0.249271043618385
BovineHD0400002830	4	9169373	-19.5116	5.66906	-3.44176988777681	0.000612222492954143	0.249274934458148
BovineHD0600013372	6	48629638	-25.2271	7.33014	-3.44155773286731	0.000612644970805038	0.249274934458148
BovineHD0100019205	1	68076608	-22.6839	6.59199	-3.44113082695817	0.000613596218534582	0.249486410146655
BovineHD1500006826	15	25766465	-22.1149	6.42733	-3.4407600045431	0.000614473487556958	0.249667530224294
BovineHD0300015759	3	52197658	24.299	7.06825	3.43776748134262	0.000621340763393479	0.250100222679738
BovineHD0400023232	4	83860877	20.5168	5.96799	3.43780736898018	0.000621048907503086	0.250100222679738
BovineHD0600004104	6	15154981	-27.4951	7.99688	-3.43822840907954	0.000620200636320374	0.250100222679738
BovineHD0600006670	6	24136450	34.9403	10.1618	3.43839674073491	0.00061972114399025	0.250100222679738
BovineHD0600010939	6	39939314	32.9555	9.58794	3.43718254390411	0.000622459438196937	0.250100222679738
BovineHD0600021481	6	77496048	41.2669	11.9963	3.43996899043872	0.000617272846515894	0.250100222679738
BovineHD0700016385	7	57163978	-25.3784	7.38324	-3.43729853018458	0.000622197375811301	0.250100222679738
BovineHD0700016387	7	57174202	25.3784	7.38324	3.43729853018458	0.000622197375811301	0.250100222679738
BovineHD1000010324	10	32274915	23.1465	6.73021	3.43919431934516	0.0006179285369415	0.250100222679738
BovineHD1200013139	12	47802623	-21.2645	6.18522	-3.43795370253605	0.000620870125297061	0.250100222679738
BovineHD1600000462	16	1788200	20.1521	5.86168	3.43793929385432	0.00062126045035388	0.250100222679738
BovineHD2100015506	21	54235139	-20.2616	5.89447	-3.43739131762482	0.000622291831237881	0.250100222679738
BovineHD2200011843	22	41349546	-21.093	6.13418	-3.43860141045747	0.000619260674249175	0.250100222679738
BovineHD2200014416	22	50512132	22.0726	6.41794	3.43920323343627	0.00061790852932197	0.250100222679738
BovineHD2200014424	22	50540189	22.0726	6.41794	3.43920323343627	0.00061790852932197	0.250100222679738
BovineHD2900001513	29	5270815	-38.0593	11.0671	-3.43895871547198	0.000618658851495492	0.250100222679738
BovineHD0400006056	4	20187249	21.3799	6.22138	3.4365205147411	0.000624007630905727	0.25011504711947
BovineHD1000018663	10	64697112	19.0271	5.53686	3.43644231568073	0.000624184780539515	0.25011504711947
BovineHD1100031034	11	106749016	21.3835	6.2219	3.43681190633086	0.000623297556318357	0.25011504711947
BovineHD2600011439	26	41443226	20.198	5.87766	3.4364015611655	0.000624226691976033	0.25011504711947
BovineHD2000015460	20	56295941	18.9981	5.52886	3.43616948159295	0.00062480321735793	0.250172679373425
Hapmap59922-rs29009691	12	3656977	-18.8727	5.49351	-3.43545383552592	0.000626428097882229	0.250649705232972
ARS-BFGL-NGS-72026	27	44588453	-20.7634	6.04904	-3.43251160514726	0.000633252256522329	0.250965069316564
BovineHD0100020304	1	70955192	-25.7465	7.49844	-3.43358085148378	0.000630750336125953	0.250965069316564
BovineHD0100020315	1	70989929	25.8495	7.53089	3.4324628297585	0.000633727156724595	0.250965069316564
BovineHD0200031501	2	109224296	19.8254	5.77293	3.43420065720527	0.000629694033954205	0.250965069316564
BovineHD0500034286	5	118096490	-21.6585	6.30915	-3.43287130596039	0.000632273684101331	0.250965069316564
BovineHD0600021153	6	76128472	32.8184	9.55785	3.4336592434491	0.000630469291883276	0.250965069316564
BovineHD0600021154	6	76131859	32.8184	9.55785	3.4336592434491	0.000630469291883276	0.250965069316564
BovineHD1600012012	16	42928935	41.9833	12.2298	3.43286889401299	0.000632279214891531	0.250965069316564
BovineHD1600012016	16	42940978	41.9833	12.2298	3.43286889401299	0.000632279214891531	0.250965069316564
BovineHD1600012020	16	42958328	41.9833	12.2298	3.43286889401299	0.000632279214891531	0.250965069316564
BovineHD1600015206	16	54672860	-21.2183	6.17982	-3.43348188134929	0.000632521836011129	0.250965069316564
BovineHD2300003343	23	13317795	-23.8349	6.9422	-3.43333525395408	0.00063121065221495	0.250965069316564
BovineHD2700012977	27	44583319	20.7229	6.03413	3.43428132970287	0.000629048094761769	0.250965069316564
BovineHD2700012978	27	44586167	20.7229	6.03413	3.43428132970287	0.000629048094761769	0.250965069316564
BovineHD2900001517	29	5284351	-38.0779	11.0939	-3.43232767556946	0.000633623480466491	0.250965069316564
BovineHD2300000027	23	159784	-23.4934	6.84503	-3.43218364273056	0.000634264390438977	0.251005899745652
BovineHD0900026461	9	93513708	-24.1992	7.0515	-3.43178047223995	0.000634881871156132	0.251078409813217
BovineHD2000015708	20	56934353	20.7984	6.06167	3.4311336644852	0.000638610584208094	0.252380387004798
BovineHD2100015532	21	54304950	19.1493	5.58327	3.42976427792315	0.000639435863361329	0.252533925487784
ARS-BFGL-NGS-118141	2	15993240	-22.7086	6.62378	-3.42834454042858	0.000643097214671548	0.253633417923609
BovineHD1500001165	15	4881367	19.5316	5.69706	3.4283648057068	0.000642686503561429	0.253633417923609
BovineHD0100020309	1	70968244	-25.8655	7.54776	-3.42691076557813	0.000647033766796213	0.254465043729898
BovineHD0600012357	6	45353978	-23.545	6.87129	-3.42657637794359	0.000646914727977424	0.254465043729898
BovineHD1000021264	10	74587825	-31.4445	9.17748	-3.42626734136168	0.000647639019445809	0.254465043729898
BovineHD1300013180	13	45288697	27.5426	8.03936	3.4259692313816	0.00064828662549295	0.254465043729898
BovineHD1300013184	13	45299926	27.5426	8.03936	3.4259692313816	0.00064828662549295	0.254465043729898
BovineHD1300013186	13	45308260	27.5426	8.03936	3.4259692313816	0.00064828662549295	0.254465043729898
BovineHD1400012927	14	45745744	19.0524	5.56078	3.42620999212341	0.00064772175139357	0.254465043729898
BovineHD0100002479	1	7735618	31.6351	9.23527	3.42546563338159	0.000649469654627449	0.254756454804717
BovineHD0700016383	7	57155031	25.3233	7.39409	3.42480278168104	0.000651081809292276	0.255215682426046
BovineHD2100004975	21	17715889	-20.6792	6.03858	-3.4245137101769	0.000651711366672038	0.255289383261386
BovineHD2600009436	26	34738899	30.0212	8.76736	3.42420067158187	0.000652450124684528	0.255405731577674
BovineHD1400005468	14	19123075	-21.4448	6.26357	-3.423734387897	0.000653656310055739	0.255704776051649
ARS-BFGL-NGS-39079	15	27654853	-19.4411	5.6823	-3.42134347007374	0.000659229163486522	0.256151731837232
BovineHD0400002913	4	9505717	-24.7549	7.23469	-3.4216946406826	0.000658444806604581	0.256151731837232
BovineHD0700005323	7	19105501	23.7298	6.93476	3.42186319353518	0.000658792531271628	0.256151731837232
BovineHD0700016401	7	57239602	-23.4945	6.86608	-3.4218214760096	0.000658142829019928	0.256151731837232
BovineHD1000017635	10	60597841	-26.4156	7.71829	-3.42246793007259	0.000656553457924932	0.256151731837232
BovineHD1000017636	10	60603568	-26.4156	7.71829	-3.42246793007259	0.000656553457924932	0.256151731837232
BovineHD2000020899	20	71514836	20.436	5.97008	3.42306970760861	0.000656309628045463	0.256151731837232
BovineHD2600014081	26	48848866	-19.4683	5.68987	-3.42157202185639	0.000658684492331909	0.256151731837232
BovineHD2600014085	26	48861751	19.4683	5.68987	3.42157202185639	0.000658684492331909	0.256151731837232
BovineHD2600014086	26	48862872	19.4683	5.68987	3.42157202185639	0.000658684492331909	0.256151731837232
BovineHD1300004485	13	15910176	-20.9463	6.12124	-3.42190471211715	0.000659935389153485	0.256224464355202
BovineHD2000017768	20	62756810	-20.2	5.90489	-3.42089353061615	0.00066030265935624	0.256224464355202
BovineHD2000010127	20	35472216	19.646	5.74435	3.42005622916431	0.000662569111288119	0.256931503241902
BovineHD0400005787	4	19347907	-21.392	6.25499	-3.41998948039885	0.000663435033851307	0.256947302574708
BovineHD1800002295	18	6630449	18.7052	5.47036	3.41937276522935	0.000663943073270505	0.256947302574708
BovineHD2000019232	20	66598945	-25.906	7.57574	-3.41959993347185	0.000663503522209313	0.256947302574708
BovineHD2100012097	21	42449917	19.9419	5.83201	3.41938714096855	0.000664660092841332	0.257052733872304
BovineHD1100005525	11	17912167	20.5849	6.0205	3.41913462337015	0.000665266830578157	0.257115401985635
BovineHD0300000275	3	1114369	-19.8462	5.80615	-3.41813421974975	0.000666921716670709	0.257410857854731
BovineHD0500034292	5	118104225	-20.8601	6.10237	-3.4183604075138	0.000666642383685635	0.257410857854731
BovineHD2500001985	25	7669435	-37.7402	11.0418	-3.41793910413157	0.000667551139747643	0.25748191162804
BovineHD0600021535	6	77614460	-21.1664	6.19389	-3.41730318103809	0.000668980247224756	0.257775357138234
BovineHD4100004327	6	27424048	23.7048	6.93693	3.41718887173433	0.000669203607632366	0.257775357138234
BovineHD2100019999	21	68386020	-23.9347	7.00459	-3.41700227993359	0.000669654863623731	0.257777442546493
ARS-BFGL-NGS-117876	10	48502416	-20.2656	5.93004	-3.41744743711678	0.000671122923586427	0.25782759008779
BovineHD0100018993	1	67298433	-23.6422	6.91871	-3.41713990035715	0.000670411421209545	0.25782759008779
BovineHD1300017607	13	61539930	19.9078	5.82706	3.41643985131439	0.000671016763965856	0.25782759008779
BovineHD1000010333	10	32303457	-21.422	6.27097	-3.4160584407197	0.000672048186373174	0.258011615169607
BovineHD0100039795	1	139367048	23.6947	6.93699	3.41570335260682	0.000672910549515075	0.258171263722081
BovineHD1600000505	16	1933944	-36.6681	10.7373	-3.41502053588891	0.000674518320001909	0.258616496536488
BovineHD0900021395	9	76687073	24.7932	7.25882	3.41559647435809	0.00067543848844756	0.258797681039827
BovineHD0200019255	2	66564935	-28.4804	8.34199	-3.41410143143303	0.000676706878189034	0.258940476200009
BovineHD2000020869	20	71410304	-20.0529	5.87332	-3.41423590064904	0.000676485333099461	0.258940476200009
BovineHD0500034054	5	117207236	-19.1298	5.6034	-3.41396295106542	0.00067786281363329	0.25921124302203
BovineHD0500000498	5	1895397	-37.4043	10.9582	-3.41336168348816	0.000678516257218725	0.259289628628539
BovineHD0600007005	6	25476699	-37.0035	10.8411	-3.41326064698232	0.00067897863992852	0.259294946507604
ARS-BFGL-NGS-114188	10	44694452	-27.3881	8.02809	-3.41153375211289	0.000683060340178989	0.259577349305128
BovineHD0100029630	1	103922809	32.6968	9.58175	3.41240378845201	0.000683199266816749	0.259577349305128
BovineHD0500028840	5	100687259	20.6202	6.04258	3.4124827474357	0.000680725538144693	0.259577349305128
BovineHD0900002471	9	10112080	26.7185	7.83097	3.41190171843335	0.000682154152900463	0.259577349305128
BovineHD1300013182	13	45293950	-27.4043	8.03343	-3.41128260282345	0.000683679486978393	0.259577349305128
BovineHD1300020006	13	70039307	30.9228	9.06403	3.41159506312314	0.000682855554116845	0.259577349305128
BovineHD2300003345	23	13334605	23.8085	6.97945	3.41122867847753	0.000683758724329767	0.259577349305128
BovineHD2300003346	23	13338077	-23.8085	6.97945	-3.41122867847753	0.000683758724329767	0.259577349305128
BovineHD2800006739	28	26150710	20.0639	5.87999	3.41223369427499	0.000681937943704363	0.259577349305128
ARS-BFGL-NGS-114380	20	71433871	-19.3239	5.66554	-3.41077814294842	0.000684978674419866	0.259699445871969
BovineHD1000017647	10	60638334	-26.043	7.63536	-3.41084113912114	0.000684715253665347	0.259699445871969
BovineHD2100010642	21	36275040	22.8938	6.71296	3.41038826389551	0.000686160282275391	0.259806704758525
BovineHD2400015473	24	54383351	21.3275	6.25328	3.41061011181332	0.000685721309018143	0.259806704758525
BovineHD1800018550	18	63980130	-20.1599	5.91279	-3.40954101194191	0.000687933356205331	0.260137341938623
BovineHD1800018551	18	63984948	-20.1599	5.91279	-3.40954101194191	0.000687933356205331	0.260137341938623
BovineHD1200023792	12	82601372	24.2838	7.12273	3.40933883496918	0.000688597601461146	0.260218333209416
BovineHD2000018216	20	63972886	-22.2983	6.54155	-3.40871811726579	0.000689977477114393	0.260569475960468
BovineHD1400002344	14	8485770	19.5511	5.7362	3.4083713956975	0.000691222882055756	0.2608694106853
BovineHD0600011408	6	42073711	19.8289	5.81806	3.40816354592424	0.000691685749776348	0.260873815062908
BovineHD1500001202	15	4987145	-19.6879	5.77813	-3.40731343877691	0.000693534163778103	0.261060075746997
BovineHD1700019477	17	67263937	20.1105	5.90201	3.40739849644443	0.000693267310534236	0.261060075746997
BovineHD2900010670	29	35347744	-24.5978	7.2185	-3.40760545819769	0.000692804650627397	0.261060075746997
BovineHD0500034293	5	118105303	21.0288	6.17279	3.40669292167723	0.000695032306832195	0.261453789327616
BovineHD2100010339	21	35561504	-20.6923	6.07456	-3.40638663541063	0.000695799784294661	0.261572311497576
BovineHD0100015666	1	55758963	21.8015	6.40179	3.40553189029943	0.000698000288199431	0.262106562980074
BovineHD2100005518	21	19384461	-22.1954	6.51751	-3.40550302185958	0.000698127588055148	0.262106562980074
BovineHD0100013291	1	46834271	-30.6454	9.00151	-3.40447324948814	0.000700612150061461	0.262495579981452
BovineHD0100018974	1	67276804	24.4357	7.17733	3.40456687932699	0.000700375941754128	0.262495579981452
BovineHD0100018979	1	67281721	-24.4357	7.17733	-3.40456687932699	0.000700375941754128	0.262495579981452
BovineHD0500027623	5	96999973	-19.9433	5.85822	-3.40432759438874	0.000700979754594776	0.262495579981452
BovineHD2100015769	21	55142641	19.3997	5.69938	3.40382638111514	0.000702246090306033	0.262799577177497
BovineHD0600021157	6	76135325	-31.6193	9.29011	-3.40354419915372	0.000703014793410607	0.262917073912638
BovineHD0100033550	1	118849208	-19.8927	5.84804	-3.40160122023789	0.000708004158013226	0.263221084632876
BovineHD0600002516	6	10575031	20.6887	6.0793	3.40313851923741	0.000705467987817001	0.263221084632876
BovineHD0600017031	6	61778819	19.9198	5.85722	3.40089667111701	0.000709746032717529	0.263221084632876
BovineHD0600021470	6	77471382	-23.3499	6.86336	-3.40210917101828	0.000706766404651136	0.263221084632876
BovineHD0700009513	7	33188427	-20.3086	5.9713	-3.40103495051329	0.000709337812779248	0.263221084632876
BovineHD1300018208	13	63692979	-37.4591	11.0091	-3.40255788393238	0.000706649133913441	0.263221084632876
BovineHD2000020429	20	69981434	23.7915	6.99553	3.40095746855492	0.000709535606193847	0.263221084632876
BovineHD2200013178	22	45660544	21.5855	6.34333	3.40286568726521	0.000704679279634501	0.263221084632876
BovineHD2200013800	22	47955024	22.0787	6.49174	3.40104502028732	0.000709312110758998	0.263221084632876
BovineHD2200013802	22	47956208	22.0787	6.49174	3.40104502028732	0.000709312110758998	0.263221084632876
BovineHD2200013803	22	47957988	-22.0787	6.49174	-3.40104502028732	0.000709312110758998	0.263221084632876
BovineHD4100004908	6	45391863	-23.171	6.81023	-3.4023814173677	0.000705963767050851	0.263221084632876
BovineHD4100017590	25	41991431	-39.2699	11.5444	-3.40164062229306	0.000707903773120367	0.263221084632876
BovineHD4100018430	27	44581267	20.6324	6.06725	3.40061807243809	0.000710905494603651	0.263482083189381
ARS-BFGL-NGS-95635	13	71006628	-26.1185	7.68358	-3.39926180244105	0.000713877128722467	0.263548855685437
BovineHD0100013272	1	46772968	-31.3413	9.21864	-3.39977480409258	0.000712561055084478	0.263548855685437
BovineHD0500028839	5	100684925	-20.5374	6.04198	-3.39911750783684	0.000714247715129559	0.263548855685437
BovineHD0600011407	6	42072149	19.7152	5.79972	3.39933651969405	0.000713796278604086	0.263548855685437
BovineHD0800020742	8	68996344	25.7012	7.55984	3.39970158098584	0.000712915314676695	0.263548855685437
BovineHD2100010079	21	35108587	-19.5664	5.7563	-3.39912791202682	0.000714276423575109	0.263548855685437
BovineHD2200013468	22	46866274	20.2095	5.9453	3.39923973558946	0.000713933790589309	0.263548855685437
BovineHD0100007805	1	26341849	19.565	5.75698	3.39848323252817	0.0007158788257683	0.263971642449963
BovineHD0600017030	6	61772288	-19.0961	5.62135	-3.39706654095546	0.000719534540653991	0.264645314978228
BovineHD0600017032	6	61779512	-19.0961	5.62135	-3.39706654095546	0.000719534540653991	0.264645314978228
BovineHD4100010531	14	2267378	32.0904	9.4455	3.39742734635541	0.000718657523732667	0.264645314978228
BovineHD4100010991	14	9647688	-22.6889	6.67897	-3.39706571522256	0.000719536676483272	0.264645314978228
BovineHD2000017843	20	62913814	-21.4124	6.30387	-3.39670710214519	0.000720464818239239	0.264649980352212
BovineHD2100010076	21	35105253	-19.5233	5.74724	-3.39698707553539	0.00072024761007999	0.264649980352212
ARS-BFGL-NGS-113071	13	41083814	-23.7335	6.99094	-3.39489396275751	0.00072517456981295	0.26539638920104
BovineHD0200013127	2	45262921	-20.4353	6.01815	-3.39561160821847	0.000723307020596073	0.26539638920104
BovineHD0700012105	7	41660231	20.4669	6.02872	3.39489974654653	0.000725441272561815	0.26539638920104
BovineHD1000010339	10	32323025	22.7515	6.70182	3.39482409255993	0.000725638460149096	0.26539638920104
BovineHD2000006888	20	22833019	-21.1746	6.23771	-3.39461116339169	0.00072591173892093	0.26539638920104
BovineHD2000006889	20	22833940	-21.1746	6.23771	-3.39461116339169	0.00072591173892093	0.26539638920104
BovineHD2000006890	20	22834627	-21.1746	6.23771	-3.39461116339169	0.00072591173892093	0.26539638920104
BovineHD2000014679	20	53498999	-21.6815	6.38718	-3.39453405102095	0.000726168946603306	0.26539638920104
BovineHD0200016933	2	59545980	20.5109	6.04308	3.39411359770183	0.000727210430100661	0.265609130566033
BovineHD0300008280	3	26205721	22.7203	6.6954	3.39341936254742	0.000729026060858814	0.266104177331698
BovineHD1200013138	12	47800898	-20.9163	6.16577	-3.39232569492537	0.000731951278848644	0.266123994779266
BovineHD1200013142	12	47808919	20.9163	6.16577	3.39232569492537	0.000731951278848644	0.266123994779266
BovineHD1200026615	12	90857580	18.9549	5.58749	3.39238191030319	0.000731747172432934	0.266123994779266
BovineHD1400011427	14	39779060	-37.4823	11.0472	-3.39292309363459	0.000730326536703504	0.266123994779266
BovineHD1700019490	17	67299632	-19.5874	5.77519	-3.39164598913629	0.000733683133271675	0.266123994779266
BovineHD1700019491	17	67300864	-19.5874	5.77519	-3.39164598913629	0.000733683133271675	0.266123994779266
BovineHD2000007718	20	25773956	-20.6443	6.08607	-3.39205760038909	0.000732940779976049	0.266123994779266
BovineHD2000007719	20	25774803	-20.6443	6.08607	-3.39205760038909	0.000732940779976049	0.266123994779266
BovineHD2800006728	28	26134146	18.8778	5.56411	3.39277979766755	0.000730702446308436	0.266123994779266
BovineHD4100014767	20	53254050	24.9047	7.34131	3.39240544262536	0.000732489822681627	0.266123994779266
BovineHD0100014094	1	50116170	-22.8702	6.7439	-3.39124245614555	0.00073474671558926	0.266175808750698
BovineHD0600006772	6	24514926	-21.6612	6.38726	-3.39131333310371	0.000734673035115579	0.266175808750698
BovineHD0200020214	2	70296102	-21.8686	6.44941	-3.39079078551371	0.000735938875253253	0.266246358814005
BovineHD0600012356	6	45353131	23.2983	6.8707	3.39096453054274	0.000735480071923148	0.266246358814005
BTB-01676550	27	32646677	-19.2155	5.66703	-3.39075318111956	0.000736322929573256	0.266246358814005
BovineHD1300016543	13	57635852	-28.1723	8.31145	-3.38957702927889	0.000739151443975241	0.266787466901803
BovineHD4100014798	20	57989500	-19.5423	5.76526	-3.38966499342614	0.000739203678392558	0.266787466901803
BTB-01341053	20	60447656	-19.5763	5.77448	-3.39014075726299	0.000738763930180463	0.266787466901803
BovineHD1400014191	14	49965170	-23.6072	6.96581	-3.38901003616234	0.000740656629438084	0.267145097108634
BovineHD0100013716	1	48560016	40.362	11.9143	3.38769377974367	0.000744218923949283	0.267262883023553
BovineHD0100013718	1	48570180	-40.362	11.9143	-3.38769377974367	0.000744218923949283	0.267262883023553
BovineHD0600005934	6	21487936	30.0677	8.87498	3.38791749389858	0.000743565027980705	0.267262883023553
BovineHD0900018522	9	67094454	-22.2907	6.57978	-3.3877576453924	0.000744105687566122	0.267262883023553
BovineHD1000018653	10	64675949	18.7298	5.52736	3.3885616279743	0.0007418490295654	0.267262883023553
BovineHD1300007624	13	26274868	19.0632	5.62589	3.38847720094065	0.000742886171041351	0.267262883023553
BovineHD2000019134	20	66355973	-19.9388	5.88502	-3.38805985366235	0.000743185458280575	0.267262883023553
BovineHD0300016697	3	55228611	21.2202	6.26476	3.38723271122916	0.000745450481474115	0.26744426251373
BovineHD0300017768	3	59109464	19.3742	5.72013	3.38702092434962	0.000746247066617111	0.26744426251373
BovineHD0800004970	8	15896728	19.5534	5.77356	3.38671460935714	0.000747183289865295	0.26744426251373
BovineHD1400006180	14	21454364	19.8325	5.85584	3.38678993961584	0.000746634951380391	0.26744426251373
BovineHD2400018065	24	62127983	-21.8112	6.44064	-3.38649575197496	0.000747365688575812	0.26744426251373
BovineHD2500004905	25	17391821	-19.4765	5.75131	-3.38644587059296	0.000747499361311056	0.26744426251373
BovineHD1200023788	12	82592770	24.2009	7.14834	3.38552726926811	0.000749965021755268	0.267994762820447
BovineHD1200023791	12	82599996	24.2009	7.14834	3.38552726926811	0.000749965021755268	0.267994762820447
BovineHD0600009093	6	32427292	-18.9814	5.60737	-3.38508070628476	0.000751166394377482	0.268258268726107
BovineHD2300003386	23	13594277	20.1827	5.96264	3.38485972656407	0.000751761550495047	0.268305089522702
BovineHD2000016136	20	58215607	-21.5633	6.37198	-3.38408155706703	0.000753860859564705	0.268888356350389
BovineHD1900011764	19	41353482	20.2808	5.99162	3.38486085566174	0.000754850947496894	0.269075509047288
BovineHD2000016346	20	58674732	-21.6815	6.40827	-3.38336243635178	0.000755805718570694	0.269249849765202
BovineHD1500001167	15	4883177	19.9028	5.8838	3.38264386960808	0.000757811515800571	0.26946630997361
BovineHD1500020603	15	71400351	-19.2195	5.68133	-3.38292266071501	0.000756997389666732	0.26946630997361
BovineHD2000019286	20	66789017	-20.5673	6.0801	-3.38272396835578	0.000757594126603125	0.26946630997361
BovineHD2600001820	26	7657692	-21.2161	6.27186	-3.38274451279206	0.000758976655079993	0.269714739650157
ARS-BFGL-NGS-42220	26	45149850	33.6424	9.94853	3.38164532850582	0.000760642788913288	0.270140791361593
ARS-BFGL-NGS-109563	13	57693460	-28.2568	8.3576	-3.38097061357327	0.000762658669319604	0.270440583928265
ARS-BFGL-NGS-38316	23	60163	23.0806	6.84668	3.37106451594057	0.000789796505794541	0.270440583928265
ARS-BFGL-NGS-63981	25	17307818	-19.9289	5.89816	-3.3788333988905	0.000768693269792487	0.270440583928265
ARS-BFGL-NGS-73625	3	14218748	-21.6551	6.4123	-3.37711897447094	0.000772888448453384	0.270440583928265
ARS-BFGL-NGS-76123	22	48904665	19.65	5.82179	3.37525056726539	0.000778070009260981	0.270440583928265
BovineHD0100014298	1	50879845	19.2488	5.70661	3.37307087745614	0.000784155668903613	0.270440583928265
BovineHD0100014510	1	51647379	-32.896	9.75507	-3.37219517645696	0.000786613056510779	0.270440583928265
BovineHD0100014511	1	51650794	-32.896	9.75507	-3.37219517645696	0.000786613056510779	0.270440583928265
BovineHD0100018987	1	67292267	-24.1977	7.17033	-3.37469823564606	0.000779666869584213	0.270440583928265
BovineHD0100018995	1	67304100	-18.7693	5.56285	-3.37404388038505	0.000781433609497178	0.270440583928265
BovineHD0200021594	2	75265198	-19.5872	5.81423	-3.36883817805625	0.000796099964969288	0.270440583928265
BovineHD0300017774	3	59129872	19.1353	5.66119	3.38008439921642	0.000767065155895812	0.270440583928265
BovineHD0400005786	4	19346351	21.0631	6.24881	3.37073778847493	0.000790837854442346	0.270440583928265
BovineHD0400005788	4	19350451	21.0585	6.2346	3.37768260995092	0.000771744703459754	0.270440583928265
BovineHD0600005130	6	18675829	26.1407	7.73976	3.37745614851106	0.000771956806754405	0.270440583928265
BovineHD0600021150	6	76112555	31.1754	9.24096	3.3736105339705	0.000782644845936931	0.270440583928265
BovineHD0600021158	6	76136326	-31.3328	9.2887	-3.37321691948281	0.000783746541961291	0.270440583928265
BovineHD0600021386	6	77127752	28.5298	8.44199	3.37951122898748	0.000766300990844028	0.270440583928265
BovineHD0600031894	6	112709450	-27.7323	8.20644	-3.37933379151008	0.000766904468616399	0.270440583928265
BovineHD0800004116	8	12884306	23.0683	6.84496	3.37011465370141	0.000792539767624715	0.270440583928265
BovineHD0900021372	9	76650684	-24.3568	7.21986	-3.37358342128518	0.000783873527520655	0.270440583928265
BovineHD1000010341	10	32329455	-24.8874	7.38392	-3.37048613744461	0.000791429597577137	0.270440583928265
BovineHD1000010345	10	32339713	24.8874	7.38392	3.37048613744461	0.000791429597577137	0.270440583928265
BovineHD1000010347	10	32341364	24.8874	7.38392	3.37048613744461	0.000791429597577137	0.270440583928265
BovineHD1000010351	10	32353147	24.8874	7.38392	3.37048613744461	0.000791429597577137	0.270440583928265
BovineHD1000010352	10	32353922	24.8874	7.38392	3.37048613744461	0.000791429597577137	0.270440583928265
BovineHD1000010355	10	32357879	-24.8874	7.38392	-3.37048613744461	0.000791429597577137	0.270440583928265
BovineHD1000010356	10	32358366	24.8874	7.38392	3.37048613744461	0.000791429597577137	0.270440583928265
BovineHD1000010357	10	32360665	-24.8874	7.38392	-3.37048613744461	0.000791429597577137	0.270440583928265
BovineHD1000010363	10	32382096	24.8874	7.38392	3.37048613744461	0.000791429597577137	0.270440583928265
BovineHD1000014088	10	47022061	-20.4515	6.0674	-3.3707189240861	0.000790891133238858	0.270440583928265
BovineHD1000014262	10	47474001	-41.8288	12.405	-3.37193067311568	0.000787356711815358	0.270440583928265
BovineHD1000017639	10	60614697	26.0314	7.72045	3.37174646555576	0.000787993898902487	0.270440583928265
BovineHD1300007625	13	26278797	19.9446	5.89777	3.38171885305802	0.000763929511117201	0.270440583928265
BovineHD1400008107	14	28163672	21.1847	6.28265	3.37193700110622	0.000787338912937642	0.270440583928265
BovineHD1400021506	14	76723224	-32.4155	9.59677	-3.37775105582399	0.000771201291326314	0.270440583928265
BovineHD1600000506	16	1934529	36.3761	10.7853	3.37274809231083	0.000785060634727656	0.270440583928265
BovineHD1600000507	16	1935503	36.3761	10.7853	3.37274809231083	0.000785060634727656	0.270440583928265
BovineHD1600010346	16	36001082	20.7645	6.16081	3.3704172016342	0.000791684011257794	0.270440583928265
BovineHD1800018566	18	64009453	22.3119	6.60635	3.37734149719588	0.000772273481184804	0.270440583928265
BovineHD1900001952	19	7368511	38.5366	11.433	3.37064637452987	0.000790976842799573	0.270440583928265
BovineHD2000006892	20	22836357	-20.4894	6.07621	-3.3720691022858	0.000787086237634667	0.270440583928265
BovineHD2000010383	20	36222775	20.2155	5.98114	3.37987407082931	0.000765306422162146	0.270440583928265
BovineHD2000014170	20	51162517	31.8029	9.41487	3.37794361472862	0.000770611741494422	0.270440583928265
BovineHD2000014685	20	53512588	22.6576	6.70999	3.37669653755073	0.000775387669158701	0.270440583928265
BovineHD2000015466	20	56300391	18.6659	5.53084	3.37487614901172	0.000782010870203172	0.270440583928265
BovineHD2000016202	20	58417338	23.0205	6.82903	3.37097655157467	0.000791649215536367	0.270440583928265
BovineHD2000016448	20	58882560	20.143	5.96136	3.37892695626501	0.000767905041002027	0.270440583928265
BovineHD2000016449	20	58883477	20.143	5.96136	3.37892695626501	0.000767905041002027	0.270440583928265
BovineHD2000016452	20	58890972	-20.8193	6.16395	-3.37759066832145	0.00077373929602251	0.270440583928265
BovineHD2000016998	20	60542012	19.3977	5.75573	3.37015461114403	0.000792367100637825	0.270440583928265
BovineHD2000017001	20	60561996	-19.3977	5.75573	-3.37015461114403	0.000792367100637825	0.270440583928265
BovineHD2000020844	20	71268779	20.2252	5.99743	3.37231113993827	0.000786346509211005	0.270440583928265
BovineHD2000020845	20	71272331	-20.2566	5.99783	-3.37732146459636	0.000774484156736455	0.270440583928265
BovineHD2100003639	21	13945419	-19.4733	5.77992	-3.36912967653532	0.000795271987743025	0.270440583928265
BovineHD2100003640	21	13946362	-19.4733	5.77992	-3.36912967653532	0.000795271987743025	0.270440583928265
BovineHD2100003641	21	13949980	19.4733	5.77992	3.36912967653532	0.000795271987743025	0.270440583928265
BovineHD2100006783	21	23071771	28.9878	8.58155	3.37792123800479	0.000770731895917142	0.270440583928265
BovineHD2100010213	21	35377791	-19.497	5.78606	-3.36965050483403	0.000793974150512	0.270440583928265
BovineHD2100010340	21	35563779	-21.0391	6.24384	-3.36957705514555	0.000794062487292556	0.270440583928265
BovineHD2100016568	21	57632259	-20.062	5.95431	-3.36932406945557	0.000794899960210393	0.270440583928265
BovineHD2200014036	22	48912195	-19.65	5.82179	-3.37525056726539	0.000778070009260981	0.270440583928265
BovineHD2300000008	23	43444	-23.0806	6.84668	-3.37106451594057	0.000789796505794541	0.270440583928265
BovineHD2300000019	23	93305	-23.0806	6.84668	-3.37106451594057	0.000789796505794541	0.270440583928265
BovineHD2300000023	23	139285	23.0806	6.84668	3.37106451594057	0.000789796505794541	0.270440583928265
BovineHD2300000029	23	175972	-23.0806	6.84668	-3.37106451594057	0.000789796505794541	0.270440583928265
BovineHD2500004875	25	17295589	19.8238	5.88392	3.36914845885056	0.000795218665610944	0.270440583928265
BovineHD2500004876	25	17297348	19.8238	5.88392	3.36914845885056	0.000795218665610944	0.270440583928265
BovineHD2500004879	25	17307371	19.8238	5.88392	3.36914845885056	0.000795218665610944	0.270440583928265
BovineHD2500004882	25	17312851	19.8238	5.88392	3.36914845885056	0.000795218665610944	0.270440583928265
BovineHD2500004885	25	17316731	19.8238	5.88392	3.36914845885056	0.000795218665610944	0.270440583928265
BovineHD2600014037	26	48690514	21.4967	6.38076	3.36898739335126	0.000795676031205298	0.270440583928265
BovineHD2700001588	27	4907418	-28.1017	8.32329	-3.37627308432122	0.000775466143556965	0.270440583928265
BTB-00787258	20	51246922	-18.6898	5.54012	-3.37353703529887	0.000783941121680754	0.270440583928265
BovineHD0600006739	6	24366264	-24.7525	7.34705	-3.36903927426654	0.000797270210899597	0.270679088554398
BovineHD1200013159	12	47878938	-19.5472	5.80342	-3.36822080773061	0.000797856201921244	0.270719070823372
BovineHD0600006544	6	23662855	21.4271	6.3621	3.36792882853146	0.000798688051281658	0.270842378990076
BovineHD2000010307	20	36043814	-20.8213	6.18332	-3.36733340664886	0.000800386909672314	0.271259380903428
BovineHD0600006650	6	24059639	21.7356	6.45674	3.36634276740275	0.000803220851486949	0.271741974917247
BovineHD1600000504	16	1931904	-36.1687	10.7441	-3.3663778259696	0.000803120399661071	0.271741974917247
BovineHD1600000508	16	1939635	36.1687	10.7441	3.3663778259696	0.000803120399661071	0.271741974917247
BovineHD0100005800	1	19501460	19.9803	5.93626	3.36580607992238	0.000804880721971345	0.271826367237216
BovineHD0600021398	6	77200404	28.6034	8.4975	3.36609591056193	0.000804049067541092	0.271826367237216
BovineHD1400007523	14	26086144	-24.9891	7.42444	-3.36578920430362	0.000804808501946898	0.271826367237216
BovineHD0100005111	1	16941867	-38.8013	11.5294	-3.36542231165542	0.000806785635239414	0.271886719838509
BovineHD0200020960	2	73216773	-19.2259	5.71298	-3.36530147138621	0.000806330579841971	0.271886719838509
BovineHD0500013767	5	47651787	-21.9255	6.5156	-3.3650776597704	0.000806853538698846	0.271886719838509
BovineHD0600021371	6	77052780	-25.8247	7.67336	-3.36550090182137	0.000806940406625056	0.271886719838509
ARS-BFGL-NGS-38248	2	127047563	-19.6984	5.85533	-3.36418271899278	0.000809432532293078	0.272092157531247
BovineHD0200036884	2	127045640	19.6984	5.85533	3.36418271899278	0.000809432532293078	0.272092157531247
BovineHD0200036885	2	127049056	19.6984	5.85533	3.36418271899278	0.000809432532293078	0.272092157531247
BovineHD2200011635	22	40647703	21.7284	6.45817	3.36448250820279	0.000808749615971199	0.272092157531247
BovineHD0100020325	1	71010590	19.5331	5.80684	3.36380888744997	0.00081069424516701	0.272357936876762
BovineHD2000017974	20	63307806	-19.4839	5.7929	-3.36341038167412	0.000811664373683293	0.27252550478547
ARS-BFGL-NGS-119380	8	70435604	-21.9671	6.53534	-3.36127883170577	0.000817853688086034	0.272860625061322
BovineHD0100027317	1	96104556	19.9156	5.9239	3.361906851905	0.000816086409211487	0.272860625061322
BovineHD0800021191	8	70425716	21.9671	6.53534	3.36127883170577	0.000817853688086034	0.272860625061322
BovineHD1000020977	10	73775442	-41.2283	12.2647	-3.36154166021183	0.000817271337288498	0.272860625061322
BovineHD1200026614	12	90852658	18.9317	5.63006	3.36261070041882	0.000815038049572148	0.272860625061322
BovineHD2000020939	20	71626061	20.4274	6.07457	3.36277300286275	0.000813510530606025	0.272860625061322
BovineHD2100010078	21	35108045	-19.3523	5.75659	-3.3617645168407	0.000816439571422054	0.272860625061322
BovineHD2100010082	21	35111347	19.3523	5.75659	3.3617645168407	0.000816439571422054	0.272860625061322
BovineHD2100010084	21	35114760	19.3523	5.75659	3.3617645168407	0.000816439571422054	0.272860625061322
BovineHD2100010085	21	35115350	-19.3523	5.75659	-3.3617645168407	0.000816439571422054	0.272860625061322
BovineHD2900001503	29	5243219	-29.0098	8.62727	-3.36257008300424	0.000814776942892445	0.272860625061322
BovineHD2300011465	23	39671814	19.8833	5.91611	3.36087395264794	0.000819095254531173	0.273117251072715
BovineHD0100026996	1	95081368	-22.3673	6.65922	-3.35884683191124	0.000825030283513776	0.27331091002314
BovineHD0200019741	2	68283939	19.1354	5.69723	3.35871993933894	0.000826216627691272	0.27331091002314
BovineHD0500028478	5	99570377	-19.779	5.88921	-3.35851497908888	0.00082631507351539	0.27331091002314
BovineHD0600021471	6	77472695	22.9784	6.84273	3.35807492038996	0.000827239380990547	0.27331091002314
BovineHD0600021472	6	77473713	22.9784	6.84273	3.35807492038996	0.000827239380990547	0.27331091002314
BovineHD0600021475	6	77484369	22.9784	6.84273	3.35807492038996	0.000827239380990547	0.27331091002314
BovineHD0600021480	6	77495079	-22.9784	6.84273	-3.35807492038996	0.000827239380990547	0.27331091002314
BovineHD0700016397	7	57212331	-24.5839	7.31696	-3.35985163237191	0.000822083436887751	0.27331091002314
BovineHD1400006157	14	21369887	19.4843	5.79893	3.35998192770046	0.000821763324335758	0.27331091002314
BovineHD1700019488	17	67292729	-19.4185	5.78148	-3.35874205220809	0.000825276837010339	0.27331091002314
BovineHD1700019489	17	67293890	19.4185	5.78148	3.35874205220809	0.000825276837010339	0.27331091002314
BovineHD2000002707	20	8444637	-30.5765	9.10042	-3.35989987275313	0.000822126665727719	0.27331091002314
BovineHD2100010331	21	35550623	19.0091	5.66037	3.35827869909564	0.000826700828496582	0.27331091002314
BovineHD2300004691	23	18355582	23.7798	7.07725	3.36003391147692	0.000821549904355196	0.27331091002314
BovineHD2400017530	24	60573303	19.4561	5.79	3.36029360967185	0.000820729250137169	0.27331091002314
BovineHD2700011147	27	38597791	-21.8826	6.51636	-3.35810176233357	0.000827160334641406	0.27331091002314
BovineHD0100014139	1	50308898	32.9811	9.83117	3.35474821409863	0.000837090689203779	0.273358487450967
BovineHD0100017981	1	63452378	21.1486	6.30227	3.35571151347054	0.000834288696901721	0.273358487450967
BovineHD0200020955	2	73212371	19.1583	5.71012	3.35514840318592	0.000835961725262838	0.273358487450967
BovineHD0200020972	2	73232491	19.1689	5.70972	3.35723993470783	0.000829949033817281	0.273358487450967
BovineHD0500027999	5	98231140	-19.2686	5.73955	-3.3571621468582	0.000829931574637121	0.273358487450967
BovineHD0500028838	5	100680831	-19.3443	5.76152	-3.35749940987795	0.000828935881775813	0.273358487450967
BovineHD0500033680	5	116178325	-22.2886	6.6462	-3.35358550750805	0.000840621519364731	0.273358487450967
BovineHD0600006104	6	22081873	-21.1539	6.30162	-3.35689870223847	0.000832638715822656	0.273358487450967
BovineHD0600011210	6	41353375	19.7214	5.87502	3.35682261507195	0.000830935088521672	0.273358487450967
BovineHD0600012294	6	45040922	-18.9837	5.65437	-3.35735015572027	0.000829376383890319	0.273358487450967
BovineHD0600031892	6	112698947	27.5564	8.215	3.35440048691418	0.00083812667768699	0.273358487450967
BovineHD0700016377	7	57128745	25.0266	7.46132	3.35417861718838	0.00083878831996928	0.273358487450967
BovineHD0800004967	8	15891867	19.3141	5.75805	3.35427792394995	0.000838616264101432	0.273358487450967
BovineHD0900017689	9	64411103	-20.2858	6.04329	-3.35674773178186	0.000831156563964862	0.273358487450967
BovineHD1100004888	11	15294784	-22.4334	6.68267	-3.35695163759396	0.000830553619128963	0.273358487450967
BovineHD1700019479	17	67270538	-19.4637	5.80251	-3.35435871717584	0.000838251203003412	0.273358487450967
BovineHD2000010504	20	36567216	-20.5057	6.11036	-3.35589065128732	0.000833695383929584	0.273358487450967
BovineHD2000010506	20	36568439	20.5057	6.11036	3.35589065128732	0.000833695383929584	0.273358487450967
BovineHD2100010326	21	35546628	-20.3982	6.08232	-3.35368740875192	0.000840316965207829	0.273358487450967
BovineHD2100010330	21	35550093	20.3982	6.08232	3.35368740875192	0.000840316965207829	0.273358487450967
BovineHD2100010334	21	35554508	20.3982	6.08232	3.35368740875192	0.000840316965207829	0.273358487450967
BovineHD2100010338	21	35560852	-20.3982	6.08232	-3.35368740875192	0.000840316965207829	0.273358487450967
BovineHD2100010347	21	35582996	-20.3982	6.08232	-3.35368740875192	0.000840316965207829	0.273358487450967
BovineHD2200012582	22	43437944	-21.0907	6.28393	-3.35629136543532	0.00083256918130358	0.273358487450967
BovineHD2300005248	23	20168483	24.1198	7.18649	3.35626988975146	0.000832571126411312	0.273358487450967
BovineHD2400009558	24	34734911	-19.6138	5.84324	-3.35666513783449	0.00083140090815601	0.273358487450967
BovineHD2500004862	25	17252823	19.8107	5.90524	3.35476627537577	0.000837348265949627	0.273358487450967
BovineHD2900001497	29	5230381	-25.156	7.49715	-3.35540838852097	0.000835127096798961	0.273358487450967
BovineHD0600001654	6	7516841	19.2513	5.74218	3.35261172586021	0.000843599478077583	0.273864789351137
BovineHD2000019285	20	66787268	-20.3627	6.07371	-3.35259668308167	0.000843519928757612	0.273864789351137
BovineHD2000019296	20	66830428	-20.3627	6.07371	-3.35259668308167	0.000843519928757612	0.273864789351137
BovineHD1100021992	11	76846500	-18.71	5.58204	-3.35182119798497	0.000845848476946361	0.274133138032132
BovineHD1500019226	15	66892048	-21.0451	6.27806	-3.35216611501005	0.00084499952441001	0.274133138032132
Hapmap58438-rs29027567	17	62454044	20.134	6.00668	3.3519348458716	0.000845569196447671	0.274133138032132
BovineHD0100039936	1	139843175	24.2624	7.23847	3.35186855785822	0.000847054594490402	0.27421661394012
BovineHD4100015995	23	16269213	-19.8698	5.92729	-3.35225710231826	0.000846694492833811	0.27421661394012
BovineHD2000016965	20	60441459	19.2773	5.75409	3.35019090768479	0.000850763243253946	0.275263090513604
ARS-BFGL-BAC-30052	23	11477969	18.4598	5.52411	3.34167856903646	0.000876922853059227	0.275593162923269
BovineHD0100020329	1	71015840	-19.456	5.82216	-3.3417151022988	0.000876745351082891	0.275593162923269
BovineHD0100020334	1	71024405	19.456	5.82216	3.3417151022988	0.000876745351082891	0.275593162923269
BovineHD0100033558	1	118879909	-25.0195	7.49101	-3.33993680424936	0.000882289360202031	0.275593162923269
BovineHD0100033559	1	118880686	25.0195	7.49101	3.33993680424936	0.000882289360202031	0.275593162923269
BovineHD0100033567	1	118901241	25.0195	7.49101	3.33993680424936	0.000882289360202031	0.275593162923269
BovineHD0200020946	2	73201354	-19.1031	5.71453	-3.34289959104248	0.000873070575525008	0.275593162923269
BovineHD0200020949	2	73204617	-19.1031	5.71453	-3.34289959104248	0.000873070575525008	0.275593162923269
BovineHD0200020950	2	73205457	-19.1031	5.71453	-3.34289959104248	0.000873070575525008	0.275593162923269
BovineHD0200020951	2	73206685	19.1031	5.71453	3.34289959104248	0.000873070575525008	0.275593162923269
BovineHD0200020953	2	73210445	19.1031	5.71453	3.34289959104248	0.000873070575525008	0.275593162923269
BovineHD0200020954	2	73211316	-19.1031	5.71453	-3.34289959104248	0.000873070575525008	0.275593162923269
BovineHD0200020956	2	73213282	19.1031	5.71453	3.34289959104248	0.000873070575525008	0.275593162923269
BovineHD0200020957	2	73214199	-19.1031	5.71453	-3.34289959104248	0.000873070575525008	0.275593162923269
BovineHD0200020958	2	73215067	-19.1031	5.71453	-3.34289959104248	0.000873070575525008	0.275593162923269
BovineHD0200020959	2	73215776	19.1031	5.71453	3.34289959104248	0.000873070575525008	0.275593162923269
BovineHD0200020961	2	73217670	-19.1031	5.71453	-3.34289959104248	0.000873070575525008	0.275593162923269
BovineHD0200020963	2	73219782	19.1083	5.71833	3.34158749145292	0.000877206055990771	0.275593162923269
BovineHD0200020966	2	73222533	19.1031	5.71453	3.34289959104248	0.000873070575525008	0.275593162923269
BovineHD0200020973	2	73233716	19.1031	5.71453	3.34289959104248	0.000873070575525008	0.275593162923269
BovineHD0200020975	2	73237108	-19.1031	5.71453	-3.34289959104248	0.000873070575525008	0.275593162923269
BovineHD0200021595	2	75270465	-19.4858	5.82277	-3.34648285953249	0.000862294576412161	0.275593162923269
BovineHD0200032441	2	112738884	-20.5071	6.13716	-3.34146412998846	0.000881192192423412	0.275593162923269
BovineHD0600011649	6	42855088	19.6991	5.89075	3.34407333531384	0.00086944325492593	0.275593162923269
BovineHD0600021473	6	77476023	22.9172	6.85902	3.34117701945759	0.000878547657558729	0.275593162923269
BovineHD0900025180	9	89286109	23.0067	6.88791	3.34015688358297	0.000881601480857967	0.275593162923269
BovineHD1000020968	10	73764612	-42.6503	12.7371	-3.34850947232887	0.000856561728147797	0.275593162923269
BovineHD1200023793	12	82602644	23.7191	7.10121	3.34014907318612	0.00088169005679056	0.275593162923269
BovineHD1200023796	12	82614222	23.7439	7.10761	3.34063067613445	0.000880122286793481	0.275593162923269
BovineHD1200023797	12	82618232	-23.7439	7.10761	-3.34063067613445	0.000880122286793481	0.275593162923269
BovineHD1200023798	12	82619324	23.7439	7.10761	3.34063067613445	0.000880122286793481	0.275593162923269
BovineHD1500019222	15	66883899	20.9791	6.27609	3.34270222383682	0.000873681895195205	0.275593162923269
BovineHD1500019225	15	66891504	20.9791	6.27609	3.34270222383682	0.000873681895195205	0.275593162923269
BovineHD1600001175	16	4171120	-21.2013	6.33047	-3.34908782444273	0.000854103701231976	0.275593162923269
BovineHD1600015247	16	54782835	-20.8645	6.23219	-3.34786006203277	0.000861519294789594	0.275593162923269
BovineHD1800018217	18	62948883	-20.6514	6.17524	-3.34422629727751	0.000869035111101755	0.275593162923269
BovineHD2000015464	20	56299015	18.4595	5.52442	3.34143674811111	0.000877674974472646	0.275593162923269
BovineHD2000016921	20	60308841	26.5126	7.93216	3.34241871066645	0.00087462455371091	0.275593162923269
BovineHD2100001820	21	8295312	25.4784	7.62169	3.34288064720554	0.000873321023756107	0.275593162923269
BovineHD2100004076	21	15269315	25.124	7.51464	3.34334046607688	0.000871706456665905	0.275593162923269
BovineHD2100005647	21	19654591	-18.9566	5.66093	-3.34867239128553	0.000855364910818305	0.275593162923269
BovineHD2100005648	21	19656502	18.9566	5.66093	3.34867239128553	0.000855364910818305	0.275593162923269
BovineHD2100005649	21	19658893	-18.9566	5.66093	-3.34867239128553	0.000855364910818305	0.275593162923269
BovineHD2100005650	21	19660095	-18.9566	5.66093	-3.34867239128553	0.000855364910818305	0.275593162923269
BovineHD2100009576	21	33512037	19.3371	5.78787	3.34096999414292	0.000879064343505615	0.275593162923269
BovineHD2100010310	21	35513167	-18.6755	5.57984	-3.34695976945576	0.000860582539890397	0.275593162923269
BovineHD2100010312	21	35520478	18.6755	5.57984	3.34695976945576	0.000860582539890397	0.275593162923269
BovineHD2100010319	21	35529986	18.7638	5.60503	3.34767164493321	0.000859705840185262	0.275593162923269
BovineHD2100012091	21	42432288	20.2907	6.06144	3.34750488332805	0.000858918610051014	0.275593162923269
BovineHD2100012093	21	42436389	20.2946	6.07082	3.34297508409078	0.000872836850566345	0.275593162923269
BovineHD2100012095	21	42443958	-19.5092	5.83527	-3.34332430204601	0.000871756435073508	0.275593162923269
BovineHD2200011603	22	40554618	25.3469	7.58157	3.34322574348057	0.00087206123104122	0.275593162923269
BovineHD2300006004	23	22781511	-20.0286	5.99338	-3.34178710510597	0.0008772349642331	0.275593162923269
BovineHD2300011561	23	40011970	-19.3895	5.79028	-3.3486290818406	0.000855559345010955	0.275593162923269
BovineHD2500004864	25	17259211	-19.7564	5.90971	-3.34304052144691	0.00087282601912473	0.275593162923269
BovineHD2500004883	25	17314138	-19.6786	5.8887	-3.34175624501163	0.000876681389135481	0.275593162923269
BovineHD2700006557	27	23338141	19.4928	5.82483	3.34650109960291	0.000862048105406507	0.275593162923269
BovineHD2700011391	27	39336805	-21.0634	6.30584	-3.34030041992819	0.000881153112547815	0.275593162923269
BovineHD4100000678	1	118887309	25.0195	7.49101	3.33993680424936	0.000882289360202031	0.275593162923269
BovineHD4100018333	27	32647374	18.9258	5.6656	3.34047585427845	0.000880605391293423	0.275593162923269
BTA-50852-no-rs	20	56743148	38.8931	11.627	3.34506751526619	0.000866636537909247	0.275593162923269
BTB-00045751	1	103950225	29.5679	8.84695	3.34215746669756	0.000875435132725019	0.275593162923269
BTB-00809334	21	19658065	-18.9566	5.66093	-3.34867239128553	0.000855364910818305	0.275593162923269
Hapmap49493-BTA-121746	6	42825386	19.6991	5.89075	3.34407333531384	0.00086944325492593	0.275593162923269
BovineHD2100019351	21	65997175	-21.8165	6.53267	-3.33959927564074	0.000883538643681475	0.275834371783153
BovineHD0200018562	2	64288572	33.5706	10.0539	3.3390624533763	0.000885091500578724	0.276058934157844
BovineHD2700012972	27	44568772	19.3032	5.78139	3.33885103755325	0.000885690333758462	0.276058934157844
BovineHD2700012973	27	44574698	-19.3032	5.78139	-3.33885103755325	0.000885690333758462	0.276058934157844
BovineHD0500034484	5	118593593	-33.2548	9.96077	-3.33857723850666	0.000886549881926736	0.276177961897781
BovineHD0200020215	2	70303283	21.556	6.45812	3.33781348132274	0.000889016212436864	0.276419884026363
BovineHD1000010354	10	32357207	-24.7038	7.40273	-3.3371202245658	0.000891331503531902	0.276419884026363
BovineHD1000027652	10	95725335	-21.9545	6.57912	-3.33699643721349	0.000892585407471398	0.276419884026363
BovineHD1600000503	16	1929989	-35.8813	10.7509	-3.33751592889898	0.000889953608912678	0.276419884026363
BovineHD1700018228	17	63474036	19.3155	5.7883	3.33699013527288	0.0008915476220005	0.276419884026363
BovineHD2000015334	20	55929874	-19.9562	5.97975	-3.33729670972867	0.000890580193552616	0.276419884026363
BovineHD2000015335	20	55931411	19.9562	5.97975	3.33729670972867	0.000890580193552616	0.276419884026363
BovineHD2000015462	20	56297513	-18.4314	5.5236	-3.33684553552031	0.000892004260696287	0.276419884026363
BovineHD2000015467	20	56300996	18.4314	5.5236	3.33684553552031	0.000892004260696287	0.276419884026363
BovineHD2000019525	20	67355045	-18.5418	5.55482	-3.33796594669134	0.000891279564287076	0.276419884026363
BovineHD2300004842	23	19098327	19.9946	5.99208	3.33683795943979	0.000892551043985589	0.276419884026363
BovineHD2000013186	20	46850873	22.8446	6.84752	3.33618594761315	0.00089408996300183	0.276737595770001
BovineHD0100033428	1	118360227	26.0991	7.82394	3.33580012116657	0.000895312095179685	0.276888270202481
BovineHD0700005322	7	19104387	-22.4953	6.7437	-3.33575040408085	0.000895534556269819	0.276888270202481
ARS-BFGL-NGS-39459	22	50474049	21.3383	6.41546	3.32607482549965	0.000926634923749362	0.277359152925415
BovineHD0100011075	1	38432471	-18.7556	5.63901	-3.32604481992407	0.000926799537604837	0.277359152925415
BovineHD0100014093	1	50110036	22.5615	6.77679	3.32923109613844	0.000916359511807766	0.277359152925415
BovineHD0100015685	1	55843254	-31.305	9.40724	-3.32775606873004	0.000921148302766461	0.277359152925415
BovineHD0100025704	1	90328532	39.0193	11.7175	3.33000213356091	0.000913865489956552	0.277359152925415
BovineHD0300016925	3	56186678	23.3276	6.99666	3.33410513016211	0.000900699502137969	0.277359152925415
BovineHD0300028055	3	97831504	18.8018	5.65161	3.3268042203903	0.000924250877868808	0.277359152925415
BovineHD0600021702	6	78278169	19.4586	5.83643	3.33399012752659	0.000901131263536902	0.277359152925415
BovineHD0700003769	7	14250198	32.8163	9.86533	3.32642699230538	0.000925483145516646	0.277359152925415
BovineHD0700005320	7	19098199	-21.8268	6.54768	-3.33351660435452	0.000902577120708227	0.277359152925415
BovineHD0700005327	7	19116894	-21.8268	6.54768	-3.33351660435452	0.000902577120708227	0.277359152925415
BovineHD0700005328	7	19122275	21.8268	6.54768	3.33351660435452	0.000902577120708227	0.277359152925415
BovineHD0700012104	7	41659518	-20.1171	6.03713	-3.33222905585932	0.00090669756821828	0.277359152925415
BovineHD0700012106	7	41662310	-20.1171	6.03713	-3.33222905585932	0.00090669756821828	0.277359152925415
BovineHD0700024485	7	83478957	-19.7845	5.9341	-3.33403548979626	0.000900986629676827	0.277359152925415
BovineHD0700026012	7	88726583	19.2053	5.77262	3.32696418610614	0.000924536894089851	0.277359152925415
BovineHD0900012045	9	43424419	-22.3505	6.71092	-3.33046735767972	0.000912429419130771	0.277359152925415
BovineHD1000018348	10	63466901	-26.3166	7.90231	-3.33024141042303	0.00091309280009982	0.277359152925415
BovineHD1200023392	12	81499397	21.0252	6.3209	3.32629847015457	0.000926237146641029	0.277359152925415
BovineHD1500007099	15	26627070	-18.974	5.69927	-3.32919830083502	0.000916465732536238	0.277359152925415
BovineHD1500007104	15	26643862	19.0635	5.728	3.328125	0.000919948364267958	0.277359152925415
BovineHD1500007105	15	26644921	-19.0635	5.728	-3.328125	0.000919948364267958	0.277359152925415
BovineHD1500007106	15	26645921	-19.0635	5.728	-3.328125	0.000919948364267958	0.277359152925415
BovineHD1500007109	15	26648296	-19.0635	5.728	-3.328125	0.000919948364267958	0.277359152925415
BovineHD1500007111	15	26652235	-19.0635	5.728	-3.328125	0.000919948364267958	0.277359152925415
BovineHD1500007112	15	26653304	-19.0635	5.728	-3.328125	0.000919948364267958	0.277359152925415
BovineHD1500019223	15	66887030	-20.9201	6.28591	-3.32809410252454	0.000920181168605691	0.277359152925415
BovineHD1600010345	16	35998905	20.5825	6.17485	3.33327935091541	0.000903400334281265	0.277359152925415
BovineHD1800014951	18	50820841	-18.959	5.699	-3.32672398666433	0.000924645653408945	0.277359152925415
BovineHD2000015215	20	55536283	-22.9419	6.89343	-3.32808195629752	0.00092008828785688	0.277359152925415
BovineHD2000015216	20	55536937	-22.9419	6.89343	-3.32808195629752	0.00092008828785688	0.277359152925415
BovineHD2000015341	20	55937921	-20.0079	6.0003	-3.33448327583621	0.000899560057268783	0.277359152925415
BovineHD2000015707	20	56933440	-19.7831	5.94415	-3.32816298377396	0.00091989098209615	0.277359152925415
BovineHD2000015711	20	56936994	-19.7831	5.94415	-3.32816298377396	0.00091989098209615	0.277359152925415
BovineHD2000015712	20	56937682	19.7831	5.94415	3.32816298377396	0.00091989098209615	0.277359152925415
BovineHD2000017101	20	60952812	21.5363	6.45916	3.33422612228215	0.00090031394166293	0.277359152925415
BovineHD2000018360	20	64260436	19.9903	6.00153	3.33086729550631	0.000911205992124467	0.277359152925415
BovineHD2000018390	20	64310321	21.5274	6.46059	3.33211053479636	0.000907077739332261	0.277359152925415
BovineHD2000018392	20	64311838	21.5274	6.46059	3.33211053479636	0.000907077739332261	0.277359152925415
BovineHD2000018393	20	64313571	-21.5274	6.46059	-3.33211053479636	0.000907077739332261	0.277359152925415
BovineHD2000018396	20	64319213	-21.5274	6.46059	-3.33211053479636	0.000907077739332261	0.277359152925415
BovineHD2000018397	20	64319993	21.5274	6.46059	3.33211053479636	0.000907077739332261	0.277359152925415
BovineHD2000020938	20	71624889	-20.2944	6.09547	-3.3294233258469	0.000916336945910732	0.277359152925415
BovineHD2000020942	20	71629018	-20.2788	6.09385	-3.32774846771745	0.000921372046055746	0.277359152925415
BovineHD2100005053	21	17944705	-19.774	5.94329	-3.32711343380518	0.000923374608916955	0.277359152925415
BovineHD2100010223	21	35400366	18.4926	5.5576	3.32744350079171	0.000922232250494517	0.277359152925415
BovineHD2100010228	21	35406750	-18.4881	5.55341	-3.32914371530285	0.000916642555004189	0.277359152925415
BovineHD2100010230	21	35408097	-18.4881	5.55341	-3.32914371530285	0.000916642555004189	0.277359152925415
BovineHD2100018584	21	63378966	20.2249	6.06641	3.33391577555754	0.000901630901815179	0.277359152925415
BovineHD2100018855	21	64121103	-18.4184	5.52726	-3.33228398881182	0.000906521414105412	0.277359152925415
BovineHD2200014397	22	50458815	21.3383	6.41546	3.32607482549965	0.000926634923749362	0.277359152925415
BovineHD2200014406	22	50476758	21.3383	6.41546	3.32607482549965	0.000926634923749362	0.277359152925415
BovineHD2200014408	22	50480335	-21.3383	6.41546	-3.32607482549965	0.000926634923749362	0.277359152925415
BovineHD2200014410	22	50484828	21.3383	6.41546	3.32607482549965	0.000926634923749362	0.277359152925415
BovineHD2200014412	22	50495655	21.3383	6.41546	3.32607482549965	0.000926634923749362	0.277359152925415
BovineHD2200014415	22	50510223	21.3383	6.41546	3.32607482549965	0.000926634923749362	0.277359152925415
BovineHD2300001949	23	7707983	39.0728	11.7279	3.33161094484093	0.000908681864336811	0.277359152925415
BovineHD2700000378	27	1208624	-20.413	6.12135	-3.33472191591724	0.000898865864266783	0.277359152925415
BovineHD2800001973	28	6578850	-19.6512	5.90086	-3.33022644156953	0.000913206866313579	0.277359152925415
BTB-00132601	1	50111414	-22.5615	6.77679	-3.32923109613844	0.000916359511807766	0.277359152925415
Hapmap47921-BTA-34862	14	48021988	18.6778	5.61278	3.32772707998532	0.000921308796018696	0.277359152925415
Hapmap53262-rs29021769	6	76134600	-31.0363	9.31532	-3.33174813103576	0.000908306615561146	0.277359152925415
BovineHD0100002943	1	9427932	22.0652	6.63463	3.32576194904614	0.000927725780747132	0.277492715798323
ARS-BFGL-NGS-23790	6	100161094	36.0819	10.851	3.32521426596627	0.000929521578623401	0.277675703301823
BovineHD1800018564	18	64007696	-18.6267	5.60182	-3.3251157659475	0.000929778324767383	0.277675703301823
BovineHD2000010288	20	36009797	-24.6488	7.41278	-3.32517624966612	0.000929579791979631	0.277675703301823
BovineHD1900016573	19	58301519	-21.0005	6.31669	-3.32460513338473	0.000931522654066062	0.278053019953831
BovineHD0400027612	4	98553182	-20.8909	6.28372	-3.32460707988262	0.000932749845724508	0.278275664886915
BovineHD1400010508	14	36559359	27.8082	8.36547	3.32416469128453	0.000933996579845239	0.278503907442754
BovineHD0700014455	7	49942545	-21.6918	6.52704	-3.32337476099426	0.00093550993360965	0.278538596370111
BovineHD0700014458	7	49956575	21.6918	6.52704	3.32337476099426	0.00093550993360965	0.278538596370111
BovineHD1500016497	15	57287136	-19.6853	5.92324	-3.32340070637016	0.000935558162843046	0.278538596370111
BovineHD0300002952	3	8939531	29.4379	8.86067	3.32231084105378	0.000939028623063327	0.278997177960626
BovineHD2000010296	20	36024410	20.1902	6.07697	3.32241232061373	0.000938692471616252	0.278997177960626
BovineHD2700012702	27	43834873	-18.7551	5.64506	-3.32239161319809	0.000938895269092479	0.278997177960626
Hapmap47485-BTA-107591	2	69883074	-22.3026	6.71227	-3.322661335137	0.000938823588101632	0.278997177960626
BovineHD2000015451	20	56281027	18.2496	5.49322	3.32220446295615	0.00093951539500657	0.278998433795734
BovineHD0300016805	3	55634968	-20.46	6.15983	-3.32152023675978	0.000941853371047958	0.279399402147107
BovineHD0300016916	3	56146783	18.9801	5.71502	3.32109073983993	0.000943078972201031	0.279399402147107
BovineHD0300016923	3	56175069	18.9801	5.71502	3.32109073983993	0.000943078972201031	0.279399402147107
BovineHD1600004318	16	16022039	18.8609	5.67849	3.32146398074136	0.000943362076320447	0.279399402147107
BovineHD2000010513	20	36584741	20.4986	6.17162	3.32142938158863	0.000943765070788041	0.279399402147107
BovineHD2100010329	21	35549643	20.2227	6.08846	3.32148030864948	0.000941918478210946	0.279399402147107
BovineHD2100004087	21	15291776	24.8023	7.4674	3.32141039719313	0.000944340520370457	0.279426687005277
ARS-BFGL-NGS-112017	3	52244859	-23.55	7.09709	-3.31826142827553	0.000952533882401791	0.279504108248005
BovineHD0100003379	1	10554450	28.5317	8.59643	3.31901731300086	0.000949999312284297	0.279504108248005
BovineHD0200031503	2	109225918	-19.2273	5.79191	-3.31968210832005	0.00094791044891891	0.279504108248005
BovineHD0400005682	4	18918303	-20.6878	6.23141	-3.31992277831181	0.000947585237708603	0.279504108248005
BovineHD0600021387	6	77140699	25.3898	7.64661	3.32039949729357	0.000947124819010331	0.279504108248005
BovineHD0600021559	6	77660422	41.3661	12.4615	3.31951209725956	0.000951280347913953	0.279504108248005
BovineHD0700016337	7	56859561	-21.6572	6.52252	-3.32037310732662	0.000946220456091647	0.279504108248005
BovineHD0900002470	9	10111517	25.9347	7.81467	3.31871979239047	0.000951063794097665	0.279504108248005
BovineHD1000012077	10	39083379	-23.5899	7.10849	-3.31855288535259	0.000951964623513589	0.279504108248005
BovineHD1300016998	13	59398532	18.6076	5.60575	3.31937742496544	0.000948794017661385	0.279504108248005
BovineHD2000010392	20	36250672	21.0316	6.33702	3.3188470290452	0.000950569747436817	0.279504108248005
BovineHD2000015706	20	56932256	-19.752	5.94927	-3.32007120201302	0.000946610917246882	0.279504108248005
BovineHD2000020947	20	71633334	20.1971	6.08297	3.32026953938619	0.000945881577647484	0.279504108248005
BovineHD2000021075	20	36244783	21.0316	6.33702	3.3188470290452	0.000950569747436817	0.279504108248005
BovineHD2100010440	21	35798250	21.5755	6.50176	3.31840916920957	0.000952105655964202	0.279504108248005
BovineHD2300001955	23	7745345	21.4612	6.46777	3.3181761256198	0.000952820306023231	0.279504108248005
BovineHD2300014863	23	51070383	39.6134	11.9363	3.31873361091796	0.000951017469941832	0.279504108248005
BovineHD0100018266	1	64589884	19.0229	5.73324	3.31800168839958	0.000953815587976199	0.279654183809162
BovineHD2100004078	21	15272934	-24.9464	7.5196	-3.31751688919623	0.000955036544345179	0.279728462130719
BovineHD2100004082	21	15283126	24.9464	7.5196	3.31751688919623	0.000955036544345179	0.279728462130719
BovineHD1400007925	14	27708474	-23.626	7.12341	-3.31666996564847	0.000957890776564437	0.280185224726106
BovineHD2000017681	20	62523145	-24.9153	7.51225	-3.31662284934607	0.000958049796315535	0.280185224726106
BovineHD4100011403	14	27706325	23.626	7.12341	3.31666996564847	0.000957890776564437	0.280185224726106
BovineHD0500034284	5	118090780	20.9575	6.31942	3.31636447648677	0.000958990247458562	0.280232487984188
BovineHD2000006649	20	22176594	19.4751	5.87251	3.31631619188388	0.000959427373046965	0.280232487984188
BovineHD2000015465	20	56299774	18.3697	5.53934	3.31622539869371	0.000959665444227142	0.280232487984188
BovineHD2700012975	27	44578803	20.673	6.23336	3.31650987589358	0.000960191631414769	0.280244602545695
BovineHD1500005001	15	19697604	-22.4961	6.78595	-3.31509958075141	0.000964177280225307	0.281265884993919
BovineHD2100005522	21	19388025	-21.6146	6.52092	-3.31465498733308	0.000964713348714193	0.281280347288412
BovineHD2500003346	25	11962123	-22.9159	6.91393	-3.31445357416115	0.000965397792953419	0.281338034943347
BovineHD0400002875	4	9321332	-18.4984	5.58225	-3.31378924268888	0.000967726946247706	0.281488902652133
BovineHD1500007108	15	26647671	18.9259	5.71143	3.31368851583579	0.00096807016714094	0.281488902652133
BovineHD1500022547	15	77306575	20.0986	6.06469	3.31403583695127	0.000966887167261014	0.281488902652133
BovineHD2200013175	22	45645853	-21.0033	6.33854	-3.31358640948862	0.000968349750986442	0.281488902652133
BovineHD4100015885	23	64799	22.829	6.88822	3.31420889576698	0.000966922391722744	0.281488902652133
BovineHD2000018398	20	64324427	21.4145	6.46296	3.31341985715524	0.000968917678121486	0.281512458318572
ARS-BFGL-NGS-86952	26	45409333	22.3364	6.7418	3.31312112492213	0.000970005630157589	0.281687004143719
BovineHD0200020967	2	73223933	18.9358	5.71649	3.31248720805949	0.000972172271207201	0.282032883060136
BovineHD0200020974	2	73235821	18.9358	5.71649	3.31248720805949	0.000972172271207201	0.282032883060136
BovineHD0300012368	3	40602377	39.3364	11.8769	3.31200902592427	0.000973740888985536	0.282330680514437
BovineHD2000017455	20	62046987	-19.9938	6.03699	-3.3118822459537	0.000974175401174202	0.282330680514437
BovineHD0100030489	1	107735873	-37.1902	11.2299	-3.31171248185647	0.000974757514376754	0.282357852915765
BovineHD0100029632	1	103928028	29.2882	8.84443	3.31148530770214	0.000975605789983414	0.282462058717276
BovineHD0500030074	5	104956916	20.9288	6.32197	3.31048707918576	0.000978968947267166	0.282869187856011
BovineHD0500030076	5	104959755	-20.9288	6.32197	-3.31048707918576	0.000978968947267166	0.282869187856011
[truncated: 576,182 more rows]
